# Supplementary material for: Scientific production in sexual and reproductive health and rights research according to gender and affiliation: An analysis of publications from 1972 to 2021
Source: PLoS One. 2024 Jun 26;19(6):e0304659. doi: 10.1371/journal.pone.0304659 (PMC11207172; doi:10.1371/journal.pone.0304659)
Supplement: S1 File — (CSV) [file pone.0304659.s003.csv]

Term	Title	Tags	Origin	pmid_l	title	authors_list	citation	journal_book	publication_year	pmcid	doi	publication_type	mesh_terms	term	is_systematic_review	abstract	retrieved	deduplicated_name_std_l	Unnamed: 20	Unnamed: 21	Inclusion	count_authors	count_authors_institutions	count_authors_individual	count_collaborators	count_collaborators_institutions	count_collaborators_individual	count_authors_1	count_authors_institutions_1	count_authors_individual_1	index	full_name	affiliation	index_authorship	pmid	is_institutions_name	last_name	first_letter_name	standard_name	deduplicated_name_std	names_variation_std	n_variacoes_std	countries	gender	constant	countries_name	name	alpha-2	alpha-3
1347812	Intrauterine devices and pelvic inflammatory disease: an international perspective	Has HRP authors	HRPPublicationsDatabase_UpdateDecember2014	1347812	Intrauterine devices and pelvic inflammatory disease: an international perspective	T M FARLEY, M J ROSENBERG, P J ROWE, J H CHEN, O MEIRIK	Farley TM, Rosenberg MJ, Rowe PJ, Chen JH, Meirik O. Intrauterine devices and pelvic inflammatory disease: an international perspective. Lancet. 1992;339(8796):785-788. doi:10.1016/0140-6736(92)91904-m	Lancet (London, England)	1992		10.1016/0140-6736(92)91904-m	Secondary data	['Adolescent', 'Adult', 'Female', 'Humans', 'Intrauterine Devices / adverse effects', 'Male', 'Meta-Analysis as Topic', 'Pelvic Inflammatory Disease / epidemiology', 'Pelvic Inflammatory Disease / etiology', 'Pilot Projects', 'Prospective Studies', 'Risk Factors']	1347812	0	Abstract The risk of pelvic inflammatory disease (PID) associated with use of an intrauterine device (IUD) has been an important concern that has dominated decisions on its use throughout the world, especially in the USA. Early research that suggested such an association led to both a dramatic decline in use of the method and its withdrawal from the US market by two manufacturers. However, factor…	Yes	OLAV MEIRIK, TIMOTHY M M FARLEY			Include	5	0	5	0	0	0	5	0	0	29334	T M FARLEY	['SPECIAL PROGRAMME OF RESEARCH DEVELOPMENT AND RESEARCH TRAINING IN HUMAN REPRODUCTION WORLD HEALTH ORGANISATION GENEVA SWITZERLAND.']	1	1347812	FALSE	FARLEY	T	T FARLEY	TIMOTHY M M FARLEY	TIMOTHY FARLEY, TIM FARLEY, TIMOTHY M M FARLEY, T M M FARLEY, T M FARLEY, T FARLEY, TIM M M FARLEY	7	[]	male	constant	z No country reported
Breast-Cancer and Oral-Contraceptives - Patterns of Risk Among Parous and Nulliparous Women - Further Analysis of the Swedish-Norwegian Material	Breast-Cancer and Oral-Contraceptives - Patterns of Risk Among Parous and Nulliparous Women - Further Analysis of the Swedish-Norwegian Material	Has HRP authors	HRPPublicationsDatabase_UpdateDecember2014	2721197	Breast cancer and oral contraceptives: patterns of risk among parous and nulliparous women--further analysis of the Swedish-Norwegian material	O MEIRIK, T M FARLEY, E LUND, H O ADAMI, T CHRISTOFFERSEN, P BERGSJÖ	Meirik O, Farley TM, Lund E, Adami HO, Christoffersen T, Bergsjö P. Breast cancer and oral contraceptives: patterns of risk among parous and nulliparous women--further analysis of the Swedish-Norwegian material. Contraception. 1989;39(5):471-475. doi:10.1016/0010-7824(89)90102-9	Contraception	1989		10.1016/0010-7824(89)90102-9	Prirmary data	['Adult', 'Breast Neoplasms / chemically induced', 'Breast Neoplasms / epidemiology', 'Breast Neoplasms / etiology', 'Contraceptives, Oral / adverse effects', 'Female', 'Humans', 'Norway', 'Pregnancy', 'Risk Factors', 'Sweden']	Breast-Cancer and Oral-Contraceptives - Patterns of Risk Among Parous and Nulliparous Women - Further Analysis of the Swedish-Norwegian Material	0	Abstract A Swedish-Norwegian case-control study comprising 473 women less than 45 years old with newly diagnosed invasive breast cancer diagnosed in 1984-85, and 722 age-matched control women, was reanalyzed to evaluate if nulliparous women who had used oral contraceptives (OCs) were at particular risk for breast cancer. The relative risk for nulliparous women who had used OCs for eight years or …	Yes	OLAV MEIRIK, TIMOTHY M M FARLEY			Include	6	0	6	0	0	0	6	0	0	38112	T M FARLEY	[]	2	2721197	FALSE	FARLEY	T	T FARLEY	TIMOTHY M M FARLEY	TIMOTHY FARLEY, TIM FARLEY, TIMOTHY M M FARLEY, T M M FARLEY, T M FARLEY, T FARLEY, TIM M M FARLEY	7	[]	male	constant	z No country reported
Testicular Volume Semen Profile and Serum Hormone Levels in Fertile Thai Males	Testicular Volume Semen Profile and Serum Hormone Levels in Fertile Thai Males	Has HRP authors	HRPPublicationsDatabase_UpdateDecember2014	3100455	Testicular volume, semen profile and serum hormone levels in fertile Thai males	A ARIBARG, W KENKEERATI, V VORAPAIBOONSAK, S LEEPIPATPAIBOON, T M FARLEY	Aribarg A, Kenkeerati W, Vorapaiboonsak V, Leepipatpaiboon S, Farley TM. Testicular volume, semen profile and serum hormone levels in fertile Thai males. Int J Androl. 1986;9(3):170-180. doi:10.1111/j.1365-2605.1986.tb00880.x	International journal of andrology	1986		10.1111/j.1365-2605.1986.tb00880.x	Other	['Adolescent', 'Adult', 'Body Height', 'Body Weight', 'Fertility', 'Follicle Stimulating Hormone / blood', 'Hormones / blood', 'Humans', 'Luteinizing Hormone / blood', 'Male', 'Prolactin / blood', 'Prospective Studies', 'Semen / cytology', 'Sperm Count', 'Sperm Motility', 'Testis / anatomy & histology', 'Testosterone / blood', 'Thailand']	Testicular Volume Semen Profile and Serum Hormone Levels in Fertile Thai Males	0	Abstract The fertility profile of 307 Thai male volunteers whose wives were currently in early pregnancy was established by genital examination, semen analysis and serum hormone analysis. Ninety percent of the subjects had testicular volumes of 12-25 ml (mean 17.2 ml) which was found to relate to body weight, height and the ponderal index as well as to the sperm count. However, values for semen a…	Yes		TIMOTHY M M FARLEY		Include	5	0	5	0	0	0	5	0	0	39292	T M FARLEY	[]	5	3100455	FALSE	FARLEY	T	T FARLEY	TIMOTHY M M FARLEY	TIMOTHY FARLEY, TIM FARLEY, TIMOTHY M M FARLEY, T M M FARLEY, T M FARLEY, T FARLEY, TIM M M FARLEY	7	[]	male	constant	z No country reported
The Effect of Doxycycline in Infertile Couples with Male Accessory-Gland Infection - A Double-Blind Prospective-Study	The Effect of Doxycycline in Infertile Couples with Male Accessory-Gland Infection - A Double-Blind Prospective-Study	Has HRP authors	HRPPublicationsDatabase_UpdateDecember2014	3539821	The effect of doxycycline in infertile couples with male accessory gland infection: a double blind prospective study	F H COMHAIRE, P J ROWE, T M FARLEY	Comhaire FH, Rowe PJ, Farley TM. The effect of doxycycline in infertile couples with male accessory gland infection: a double blind prospective study. Int J Androl. 1986;9(2):91-98. doi:10.1111/j.1365-2605.1986.tb00871.x	International journal of andrology	1986		10.1111/j.1365-2605.1986.tb00871.x	Other	['Bacterial Infections / drug therapy', 'Clinical Trials as Topic', 'Double-Blind Method', 'Doxycycline / therapeutic use', 'Epididymitis / drug therapy', 'Humans', 'Infertility, Male / drug therapy', 'Male', 'Prospective Studies', 'Prostatitis / drug therapy', 'Random Allocation', 'Sperm Motility']	The Effect of Doxycycline in Infertile Couples with Male Accessory-Gland Infection - A Double-Blind Prospective-Study	0	Abstract Male accessory gland infection (MAGI, epididymo-prostato-vesiculitis) with abnormal semen quality was rarely the only abnormality in infertile couples since it occurred in no more than 1.6% of 2871 couples evaluated in 7 centres during a 3-year period. Both partners of 33 infertile couples with no other demonstrable abnormality than abnormal semen and MAGI consented to participate in a d…	Yes	TIMOTHY M M FARLEY			Include	3	0	3	0	0	0	3	0	0	32550	T M FARLEY	[]	3	3539821	FALSE	FARLEY	T	T FARLEY	TIMOTHY M M FARLEY	TIMOTHY FARLEY, TIM FARLEY, TIMOTHY M M FARLEY, T M M FARLEY, T M FARLEY, T FARLEY, TIM M M FARLEY	7	[]	male	constant	z No country reported
7481741	Dietary mercury intake and human exposure in an Adriatic population	Has HRP authors	HRPPublicationsDatabase_UpdateDecember2014	7481741	Dietary mercury intake and human exposure in an Adriatic population	R BUZINA, P STEGNAR, K BUZINA SUBOTICANEC, M HORVAT, I PETRIC, T M FARLEY	Buzina R, Stegnar P, Buzina-Suboticanec K, Horvat M, Petric I, Farley TM. Dietary mercury intake and human exposure in an Adriatic population. Sci Total Environ. 1995;170(3):199-208. doi:10.1016/0048-9697(95)04708-5	The Science of the total environment	1995		10.1016/0048-9697(95)04708-5	Other	['Adolescent', 'Adult', 'Age Distribution', 'Aged', 'Aged, 80 and over', 'Child', 'Child, Preschool', 'Croatia', 'Female', 'Food Contamination', 'Hair / chemistry', 'Humans', 'Infant', 'Infant, Newborn', 'Male', 'Mercury / analysis', 'Middle Aged', 'Seafood / analysis', 'Sex Distribution', 'Water Pollutants / analysis']	7481741	0	Abstract A study was conducted to examine human exposure to mercury through dietary mercury intake in a population living in an industrially non-polluted area of the Adriatic Sea. The results have shown that approximately 20% of the subjects had a weekly dietary mercury intake above the provisional tolerable weekly intake (PTWI), primarily those consuming fish and other seafood > 6 times/week. Th…	Yes	TIMOTHY M M FARLEY			Include	6	0	6	0	0	0	6	0	0	31677	T M FARLEY	[]	6	7481741	FALSE	FARLEY	T	T FARLEY	TIMOTHY M M FARLEY	TIMOTHY FARLEY, TIM FARLEY, TIMOTHY M M FARLEY, T M M FARLEY, T M FARLEY, T FARLEY, TIM M M FARLEY	7	[]	male	constant	z No country reported
8142980	Menstrual cycle hormonal profiles of women with and without premenstrual syndrome	Has HRP authors	HRPPublicationsDatabase_UpdateDecember2014	8142980	Menstrual cycle hormonal profiles of women with and without premenstrual syndrome	L DENNERSTEIN, J B BROWN, G GOTTS, C A MORSE, T M FARLEY, A PINOL	Dennerstein L, Brown JB, Gotts G, Morse CA, Farley TM, Pinol A. Menstrual cycle hormonal profiles of women with and without premenstrual syndrome. J Psychosom Obstet Gynaecol. 1993;14(4):259-268. doi:10.3109/01674829309084449	Journal of psychosomatic obstetrics and gynaecology	1993		10.3109/01674829309084449	Other	['Adult', 'Estrogens / urine', 'Female', 'Gonadal Steroid Hormones / urine', 'Humans', 'Menstrual Cycle / psychology', 'Menstrual Cycle / urine', 'Middle Aged', 'Pregnanediol / urine', 'Premenstrual Syndrome / psychology', 'Premenstrual Syndrome / urine', 'Reference Values']	8142980	0	Abstract This paper compares the urinary hormone profiles of estrogen and pregnanediol in women with documented premenstrual syndrome (PMS) (n = 65) and asymptomatic volunteers (n = 18). Daily 24-h urine samples were collected for an entire menstrual cycle. Subject groups did not differ significantly in menses length or in the day of the preovulatory estrogen peak. Cycle length was significantly …	Yes	ALAIN PINOL, TIMOTHY M M FARLEY			Include	6	0	6	0	0	0	6	0	0	32087	T M FARLEY	[]	5	8142980	FALSE	FARLEY	T	T FARLEY	TIMOTHY M M FARLEY	TIMOTHY FARLEY, TIM FARLEY, TIMOTHY M M FARLEY, T M M FARLEY, T M FARLEY, T FARLEY, TIM M M FARLEY	7	[]	male	constant	z No country reported
8202577	The relationship between the menstrual cycle and female sexual interest in women with PMS complaints and volunteers	Has HRP authors	HRPPublicationsDatabase_UpdateDecember2014	8202577	The relationship between the menstrual cycle and female sexual interest in women with PMS complaints and volunteers	L DENNERSTEIN, G GOTTS, J B BROWN, C A MORSE, T M FARLEY, A PINOL	Dennerstein L, Gotts G, Brown JB, Morse CA, Farley TM, Pinol A. The relationship between the menstrual cycle and female sexual interest in women with PMS complaints and volunteers. Psychoneuroendocrinology. 1994;19(3):293-304. doi:10.1016/0306-4530(94)90067-1	Psychoneuroendocrinology	1994		10.1016/0306-4530(94)90067-1	Other	['Adult', 'Affect / physiology', 'Estrogens / urine', 'Female', 'Humans', 'Libido / physiology', 'Menstrual Cycle / physiology', 'Menstrual Cycle / psychology', 'Ovulation / physiology', 'Pregnanediol / urine', 'Premenstrual Syndrome / physiopathology', 'Premenstrual Syndrome / psychology', 'Reference Values']	8202577	0	Abstract This study assesses the influence of menstrual cycle phases and hormones on female sexual interest in both a nonclinical sample of volunteers (n = 18) and women who complained of premenstrual tension (n = 150). Women were assessed prospectively for two menstrual cycles with daily symptom charts. In addition mental status was assessed clinically and the Moos Menstrual Distress Questionnai…	Yes	ALAIN PINOL, TIMOTHY M M FARLEY			Include	6	0	6	0	0	0	6	0	0	32081	T M FARLEY	[]	5	8202577	FALSE	FARLEY	T	T FARLEY	TIMOTHY M M FARLEY	TIMOTHY FARLEY, TIM FARLEY, TIMOTHY M M FARLEY, T M M FARLEY, T M FARLEY, T FARLEY, TIM M M FARLEY	7	[]	male	constant	z No country reported
8610687	Prostitution condom use and invasive squamous cell cervical cancer in Thailand	Has HRP authors	HRPPublicationsDatabase_UpdateDecember2014	8610687	Prostitution, condom use, and invasive squamous cell cervical cancer in Thailand	D B THOMAS, R M RAY, T PARDTHAISONG, S CHUTIVONGSE, S KOETSAWANG, S SILPISORNKOSOL, P VIRUTAMASEN, W M CHRISTOPHERSON, J L MELNICK, O MEIRIK, T M FARLEY, G RIOTTON	Thomas DB, Ray RM, Pardthaisong T, et al. Prostitution, condom use, and invasive squamous cell cervical cancer in Thailand. Am J Epidemiol. 1996;143(8):779-786. doi:10.1093/oxfordjournals.aje.a008815	American journal of epidemiology	1996		10.1093/oxfordjournals.aje.a008815	Prirmary data	['Adult', 'Carcinoma, Squamous Cell / epidemiology', 'Carcinoma, Squamous Cell / etiology', 'Carcinoma, Squamous Cell / prevention & control', 'Case-Control Studies', 'Condoms / statistics & numerical data', 'Female', 'Humans', 'Interviews as Topic', 'Male', 'Middle Aged', 'Risk', 'Sex Work / statistics & numerical data', 'Sexually Transmitted Diseases / epidemiology', 'Surveys and Questionnaires…	8610687	0	Abstract Cervical cancer is probably caused by a sexually transmitted agent. A case-control study was conducted in three hospitals in Thailand to investigate further the role of male sexual behavior, particularly regarding sexual contacts with prostitutes, in the development of this disease. Data were obtained from interviews with 225 married women with invasive squamous cell cervical carcinoma a…	Yes	OLAV MEIRIK, TIMOTHY M M FARLEY			Include	12	0	12	0	0	0	12	0	0	33536	T M FARLEY	[]	11	8610687	FALSE	FARLEY	T	T FARLEY	TIMOTHY M M FARLEY	TIMOTHY FARLEY, TIM FARLEY, TIMOTHY M M FARLEY, T M M FARLEY, T M FARLEY, T FARLEY, TIM M M FARLEY	7	[]	male	constant	z No country reported
8622359	Hormonal contraception for men. The Task Force on Methods for the Regulation of Male Fertility	Has HRP authors	HRPPublicationsDatabase_UpdateDecember2014	8622359	Hormonal contraception for men. The Task Force on Methods for the Regulation of Male Fertility	P D GRIFFIN, T M FARLEY	Griffin PD, Farley TM. Hormonal contraception for men. The Task Force on Methods for the Regulation of Male Fertility. Lancet. 1996;347(9004):830-831. doi:10.1016/s0140-6736(96)90905-8	Lancet (London, England)	1996		10.1016/s0140-6736(96)90905-8	Other	['Adult', 'Clinical Trials as Topic', 'Contraceptive Agents, Male', 'Humans', 'Male', 'Middle Aged', 'Testosterone / administration & dosage', 'World Health Organization']	8622359	0		Yes	TIMOTHY M M FARLEY			Include	2	0	2	0	0	0	2	0	0	29574	T M FARLEY	[]	2	8622359	FALSE	FARLEY	T	T FARLEY	TIMOTHY M M FARLEY	TIMOTHY FARLEY, TIM FARLEY, TIMOTHY M M FARLEY, T M M FARLEY, T M FARLEY, T FARLEY, TIM M M FARLEY	7	[]	male	constant	z No country reported
8749600	The effects of steroidal contraceptives on the well-being and sexuality of women: a double-blind placebo-controlled two-centre study of combined and progestogen-only methods	Has HRP authors	HRPPublicationsDatabase_UpdateDecember2014	8749600	The effects of steroidal contraceptives on the well-being and sexuality of women: a double-blind, placebo-controlled, two-centre study of combined and progestogen-only methods	C A GRAHAM, R RAMOS, J BANCROFT, C MAGLAYA, T M FARLEY	Graham CA, Ramos R, Bancroft J, Maglaya C, Farley TM. The effects of steroidal contraceptives on the well-being and sexuality of women: a double-blind, placebo-controlled, two-centre study of combined and progestogen-only methods. Contraception. 1995;52(6):363-369. doi:10.1016/0010-7824(95)00226-x	Contraception	1995		10.1016/0010-7824(95)00226-x	Other	['Adult', 'Affect / drug effects', 'Contraceptives, Oral, Combined / adverse effects', 'Cross-Cultural Comparison', 'Double-Blind Method', 'Female', 'Humans', 'Menstrual Cycle / drug effects', 'Progestins / adverse effects', 'Sexuality / drug effects', 'Sexuality / psychology', 'Surveys and Questionnaires']	8749600	0	Abstract A placebo-controlled, double-blind study was carried out to assess the direct hormonal effects of combined and progestogen-only oral contraceptives on well-being and sexuality of women in two contrasting cultures. One-hundred-fifty women, who had been sterilised or whose partners had been vasectomised, were recruited from two centres-Manila, Philippines, and Edinburgh, Scotland. After on…	Yes	TIMOTHY M M FARLEY			Include	5	0	5	0	0	0	5	0	0	29565	T M FARLEY	[]	5	8749600	FALSE	FARLEY	T	T FARLEY	TIMOTHY M M FARLEY	TIMOTHY FARLEY, TIM FARLEY, TIMOTHY M M FARLEY, T M M FARLEY, T M FARLEY, T FARLEY, TIM M M FARLEY	7	[]	male	constant	z No country reported
8899262	Oral contraceptives and thrombotic diseases: impact of new epidemiological studies	Has HRP authors	HRPPublicationsDatabase_UpdateDecember2014	8899262	Oral contraceptives and thrombotic diseases: impact of new epidemiological studies	T M FARLEY, O MEIRIK, N R POULTER, C L CHANG, M G MARMOT	Farley TM, Meirik O, Poulter NR, Chang CL, Marmot MG. Oral contraceptives and thrombotic diseases: impact of new epidemiological studies. Contraception. 1996;54(3):193-198. doi:10.1016/s0010-7824(96)00166-7	Contraception	1996		10.1016/s0010-7824(96)00166-7	Other	['Age Distribution', 'Contraceptives, Oral / adverse effects', 'Female', 'Humans', 'Incidence', 'Patient Selection', 'Risk Factors', 'Selection Bias', 'Thrombophlebitis / chemically induced', 'Thrombophlebitis / epidemiology', 'Time Factors']	8899262	0		Yes	OLAV MEIRIK, TIMOTHY M M FARLEY			Include	5	0	5	0	0	0	5	0	0	29615	T M FARLEY	[]	1	8899262	FALSE	FARLEY	T	T FARLEY	TIMOTHY M M FARLEY	TIMOTHY FARLEY, TIM FARLEY, TIMOTHY M M FARLEY, T M M FARLEY, T M FARLEY, T FARLEY, TIM M M FARLEY	7	[]	male	constant	z No country reported
9039388	Reliability of data from proxy respondents in an international case-control study of cardiovascular disease and oral contraceptives. World Health Organization Collaborative Study of Cardiovascular Disease and Steroid Hormone Contraception	Has HRP authors	HRPPublicationsDatabase_UpdateDecember2014	9039388	Reliability of data from proxy respondents in an international case-control study of cardiovascular disease and oral contraceptives. World Health Organization Collaborative Study of Cardiovascular Disease and Steroid Hormone Contraception	N R POULTER, C L CHANG, T M FARLEY, M G MARMOT	Poulter NR, Chang CL, Farley TM, Marmot MG. Reliability of data from proxy respondents in an international case-control study of cardiovascular disease and oral contraceptives. World Health Organization Collaborative Study of Cardiovascular Disease and Steroid Hormone Contraception. J Epidemiol Community Health. 1996;50(6):674-680. doi:10.1136/jech.50.6.674	Journal of epidemiology and community health	1996	PMC1060386	10.1136/jech.50.6.674	Secondary data	['Adult', 'Cardiovascular Diseases / etiology', 'Case-Control Studies', 'Contraceptives, Oral / adverse effects', 'Data Collection / methods', 'Data Collection / standards', 'Family', 'Female', 'Global Health', 'Humans', 'Interviews as Topic', 'Risk Factors', 'Sensitivity and Specificity']	9039388	0	Abstract Study objectives: To evaluate the reliability of data supplied in a case-control study by proxy respondents for cases who were too ill to do so themselves. Design: A hospital based, case-control study of the current use of oral contraceptives (OC) and cardiovascular diseases. Data from "true" controls matched to a subset of cases were compared with those supplied by proxy respondents abo…	Yes	TIMOTHY M M FARLEY			Include	4	0	4	0	0	0	4	0	0	37247	T M FARLEY	[]	3	9039388	FALSE	FARLEY	T	T FARLEY	TIMOTHY M M FARLEY	TIMOTHY FARLEY, TIM FARLEY, TIMOTHY M M FARLEY, T M M FARLEY, T M FARLEY, T FARLEY, TIM M M FARLEY	7	[]	male	constant	z No country reported
9078227	Third-generation oral contraceptives and venous thrombosis	Has HRP authors	HRPPublicationsDatabase_UpdateDecember2014	9078227	Third-generation oral contraceptives and venous thrombosis	N R POULTER, C L CHANG, M MARMOT, T M FARLEY, O MEIRIK	Poulter NR, Chang CL, Marmot M, Farley TM, Meirik O. Third-generation oral contraceptives and venous thrombosis. Lancet. 1997;349(9053):732. doi:10.1016/s0140-6736(05)60174-2	Lancet (London, England)	1997		10.1016/s0140-6736(05)60174-2	Other	['Age Factors', 'Case-Control Studies', 'Cohort Studies', 'Contraceptives, Oral / adverse effects', 'Contraceptives, Oral, Synthetic / adverse effects', 'Female', 'Humans', 'Logistic Models', 'Thromboembolism / chemically induced', 'Thrombophlebitis / chemically induced']	9078227	0		Yes	OLAV MEIRIK, TIMOTHY M M FARLEY			Include	5	0	5	0	0	0	5	0	0	37256	T M FARLEY	[]	4	9078227	FALSE	FARLEY	T	T FARLEY	TIMOTHY M M FARLEY	TIMOTHY FARLEY, TIM FARLEY, TIMOTHY M M FARLEY, T M M FARLEY, T M FARLEY, T FARLEY, TIM M M FARLEY	7	[]	male	constant	z No country reported
9262291	Early cleavage of in-vitro fertilized human embryos to the 2-cell stage: a novel indicator of embryo quality and viability	Has HRP authors	HRPPublicationsDatabase_UpdateDecember2014	9262291	Early cleavage of in-vitro fertilized human embryos to the 2-cell stage: a novel indicator of embryo quality and viability	Y SHOUKIR, A CAMPANA, T FARLEY, D SAKKAS	Shoukir Y, Campana A, Farley T, Sakkas D. Early cleavage of in-vitro fertilized human embryos to the 2-cell stage: a novel indicator of embryo quality and viability. Hum Reprod. 1997;12(7):1531-1536. doi:10.1093/humrep/12.7.1531	Human reproduction (Oxford, England)	1997		10.1093/humrep/12.7.1531	Other	['Chorionic Gonadotropin / administration & dosage', 'Cleavage Stage, Ovum', 'Embryo Transfer', 'Embryo, Mammalian / physiology', 'Estradiol / blood', 'Female', 'Fertility Agents, Female / administration & dosage', 'Fertilization in Vitro', 'Humans', 'Male', 'Menotropins / administration & dosage', 'Pregnancy', 'Pregnancy Outcome']	9262291	0	Abstract A number of non-invasive methods have been proposed to evaluate embryo viability in human in-vitro fertilization programmes. In addition to biochemical analyses, a common method for the selection of embryos prior to transfer involves assessment of embryo quality and morphology. We propose a new method to evaluate embryo viability based on the timing of the first cell division. Fertilized…	Yes	TIMOTHY M M FARLEY			Include	4	0	4	0	0	0	4	0	0	34127	T FARLEY	[]	3	9262291	FALSE	FARLEY	T	T FARLEY	TIMOTHY M M FARLEY	TIMOTHY FARLEY, TIM FARLEY, TIMOTHY M M FARLEY, T M M FARLEY, T M FARLEY, T FARLEY, TIM M M FARLEY	7	[]	male	constant	z No country reported
9554253	Oral contraceptives and risk of venous thromboembolism: impact of duration of use	Has HRP authors	HRPPublicationsDatabase_UpdateDecember2014	9554253	Oral contraceptives and risk of venous thromboembolism: impact of duration of use	T M FARLEY, O MEIRIK, M G MARMOT, C L CHANG, N R POULTER	Farley TM, Meirik O, Marmot MG, Chang CL, Poulter NR. Oral contraceptives and risk of venous thromboembolism: impact of duration of use. Contraception. 1998;57(1):61-65. doi:10.1016/s0010-7824(97)00209-6	Contraception	1998		10.1016/s0010-7824(97)00209-6	Other	['Contraceptives, Oral / adverse effects', 'Female', 'Humans', 'Odds Ratio', 'Risk Factors', 'Thromboembolism / chemically induced', 'Thromboembolism / epidemiology', 'Time Factors']	9554253	0		Yes	OLAV MEIRIK, TIMOTHY M M FARLEY			Include	5	0	5	0	0	0	5	0	0	29594	T M FARLEY	['DEPARTMENT OF REPRODUCTIVE HEALTH AND RESEARCH (RHR) WORLD HEALTH ORGANIZATION (WHO) GENEVA SWITZERLAND.']	1	9554253	FALSE	FARLEY	T	T FARLEY	TIMOTHY M M FARLEY	TIMOTHY FARLEY, TIM FARLEY, TIMOTHY M M FARLEY, T M M FARLEY, T M FARLEY, T FARLEY, TIM M M FARLEY	7	['SWITZERLAND']	male	constant	SWITZERLAND	Switzerland	CH	CHE
9749882	Breech labor on the WHO partograph	Has HRP authors	HRPPublicationsDatabase_UpdateDecember2014	9749882	Breech labor on the WHO partograph	C E LENNOX, B E KWAST, T M FARLEY	Lennox CE, Kwast BE, Farley TM. Breech labor on the WHO partograph. Int J Gynaecol Obstet. 1998;62(2):117-127. doi:10.1016/s0020-7292(98)00083-6	International journal of gynaecology and obstetrics: the official organ of the International Federation of Gynaecology and Obstetrics	1998		10.1016/s0020-7292(98)00083-6	Other	['Apgar Score', 'Breech Presentation', 'Data Collection', 'Developing Countries', 'Female', 'Fetal Monitoring / methods', 'Humans', 'Pregnancy', 'Pregnancy Outcome', 'World Health Organization']	9749882	0	Abstract Objectives: To assess the impact of breech labor management using the WHO partograph on fetal and maternal outcomes of labor. Method: All 1,740 breech presentations in a larger multicenter hospital-based study in South East Asia of the use of the WHO partograph in labor management were studied. The partograph was introduced into each hospital during the study and a before and after analy…	Yes	TIMOTHY M M FARLEY			Include	3	0	3	0	0	0	3	0	0	35796	T M FARLEY	['DEPARTMENT OF REPRODUCTIVE HEALTH AND RESEARCH (RHR) WORLD HEALTH ORGANIZATION (WHO) GENEVA SWITZERLAND.']	3	9749882	FALSE	FARLEY	T	T FARLEY	TIMOTHY M M FARLEY	TIMOTHY FARLEY, TIM FARLEY, TIMOTHY M M FARLEY, T M M FARLEY, T M FARLEY, T FARLEY, TIM M M FARLEY	7	['SWITZERLAND']	male	constant	SWITZERLAND	Switzerland	CH	CHE
10396518	Combined oral contraceptives, smoking, and cardiovascular risk.	Included by VB	covidence-doi	10396518	Combined oral contraceptives, smoking, and cardiovascular risk	T M FARLEY, O MEIRIK, C L CHANG, N R POULTER	Farley TM, Meirik O, Chang CL, Poulter NR. Combined oral contraceptives, smoking, and cardiovascular risk. J Epidemiol Community Health. 1998;52(12):775-785. doi:10.1136/jech.52.12.775	Journal of epidemiology and community health	1998	PMC1756661	10.1136/jech.52.12.775	Prirmary data	['Adult', 'Age Distribution', 'Cardiovascular Diseases / mortality', 'Case-Control Studies', 'Cerebrovascular Disorders / mortality', 'Contraceptives, Oral, Combined / adverse effects', 'England / epidemiology', 'Female', 'Humans', 'Incidence', 'Myocardial Infarction / mortality', 'Risk Factors', 'Smoking / adverse effects', 'Thrombophlebitis / mortality']	10396518	0	Abstract Study objective: To assess age specific incidence and mortality of stroke, acute myocardial infarction (AMI), and idiopathic venous thromboembolism (VTE) associated with use of modern low dose combined oral contraceptives (OCs) and the interaction with smoking. Design: Hospital-based case-control study. Setting: Hospitals in Oxford region in the United Kingdom, which covered a defined po…	Yes				Include	4	0	4	0	0	0	4	0	0	8167	T M FARLEY	['DEPARTMENT OF REPRODUCTIVE HEALTH AND RESEARCH (RHR) WORLD HEALTH ORGANIZATION (WHO) GENEVA SWITZERLAND.']	1	10396518	FALSE	FARLEY	T	T FARLEY	TIMOTHY M M FARLEY	TIMOTHY FARLEY, TIM FARLEY, TIMOTHY M M FARLEY, T M M FARLEY, T M FARLEY, T FARLEY, TIM M M FARLEY	7	['SWITZERLAND']	male	constant	SWITZERLAND	Switzerland	CH	CHE
10440309	Effect on stroke of different progestagens in low oestrogen dose oral contraceptives. WHO Collaborative Study of Cardiovascular Disease and Steroid Hormone Contraception	Has HRP authors	HRPPublicationsDatabase_UpdateDecember2014	10440309	Effect on stroke of different progestagens in low oestrogen dose oral contraceptives. WHO Collaborative Study of Cardiovascular Disease and Steroid Hormone Contraception	N R POULTER, C L CHANG, T M FARLEY, M G MARMOT, O MEIRIK	Poulter NR, Chang CL, Farley TM, Marmot MG, Meirik O. Effect on stroke of different progestagens in low oestrogen dose oral contraceptives. WHO Collaborative Study of Cardiovascular Disease and Steroid Hormone Contraception. Lancet. 1999;354(9175):301-302. doi:10.1016/s0140-6736(99)01013-2	Lancet (London, England)	1999		10.1016/s0140-6736(99)01013-2	Prirmary data	['Adult', 'Case-Control Studies', 'Cerebrovascular Disorders / chemically induced', 'Contraceptives, Oral, Synthetic / adverse effects', 'Desogestrel / adverse effects', 'Female', 'Humans', 'Levonorgestrel / adverse effects', 'Norpregnenes / adverse effects', 'Odds Ratio', 'Progesterone Congeners / adverse effects', 'Risk Factors']	10440309	0	Abstract The multicentre WHO collaborative case-control study had limited power to differentiate stroke risks by progestagen component in low dose combined oral contraceptives. Given this caveat, odds ratios for ischaemic, haemorrhagic, and all strokes combined associated with use of oral contraceptives containing desogestrel or gestodene ("third generation") were found to be similar to those con…	Yes	OLAV MEIRIK, TIMOTHY M M FARLEY			Include	5	0	5	0	0	0	5	0	0	37260	T M FARLEY	[]	3	10440309	FALSE	FARLEY	T	T FARLEY	TIMOTHY M M FARLEY	TIMOTHY FARLEY, TIM FARLEY, TIMOTHY M M FARLEY, T M M FARLEY, T M FARLEY, T FARLEY, TIM M M FARLEY	7	[]	male	constant	z No country reported
10560679	Risk of cardiovascular diseases associated with oral progestagen preparations with therapeutic indications	Has HRP authors	HRPPublicationsDatabase_UpdateDecember2014	10560679	Risk of cardiovascular diseases associated with oral progestagen preparations with therapeutic indications	N R POULTER, C L CHANG, T M FARLEY, O MEIRIK	Poulter NR, Chang CL, Farley TM, Meirik O. Risk of cardiovascular diseases associated with oral progestagen preparations with therapeutic indications. Lancet. 1999;354(9190):1610. doi:10.1016/s0140-6736(99)03132-3	Lancet (London, England)	1999		10.1016/s0140-6736(99)03132-3	Other	['Adult', 'Case-Control Studies', 'Contraceptives, Oral, Synthetic / adverse effects', 'Female', 'Humans', 'Logistic Models', 'Middle Aged', 'Myocardial Infarction / chemically induced', 'Odds Ratio', 'Progesterone Congeners / adverse effects', 'Progesterone Congeners / therapeutic use', 'Risk Factors', 'Stroke / chemically induced', 'Thromboembolism / chemically induced', 'World Health Organizat…	10560679	0	Abstract Data from the WHO Collaborative Study suggest that use of progestagen preparations with therapeutic indications are associated with a significantly increased risk of venous thromboembolism but not stroke or myocardial infarction.	Yes	OLAV MEIRIK, TIMOTHY M M FARLEY			Include	4	0	4	0	0	0	4	0	0	37265	T M FARLEY	[]	3	10560679	FALSE	FARLEY	T	T FARLEY	TIMOTHY M M FARLEY	TIMOTHY FARLEY, TIM FARLEY, TIMOTHY M M FARLEY, T M M FARLEY, T M FARLEY, T FARLEY, TIM M M FARLEY	7	[]	male	constant	z No country reported
11448468	Assessing the acceptability service delivery requirements and use-effectiveness of the diaphragm in Colombia Philippines and Turkey	Has HRP authors	HRPPublicationsDatabase_UpdateDecember2014	11448468	Assessing the acceptability, service delivery requirements, and use-effectiveness of the diaphragm in Colombia, Philippines, and Turkey	A BULUT, N ORTAYLI, K RINGHEIM, J COTTINGHAM, T M FARLEY, A PEREGOUDOV, C JOANIS, S PALMORE, M BRADY, J DIAZ, G OJEDA, R RAMOS	Bulut A, Ortayli N, Ringheim K, et al. Assessing the acceptability, service delivery requirements, and use-effectiveness of the diaphragm in Colombia, Philippines, and Turkey. Contraception. 2001;63(5):267-275. doi:10.1016/s0010-7824(01)00204-9	Contraception	2001		10.1016/s0010-7824(01)00204-9	Other	['Adolescent', 'Adult', 'Colombia', 'Contraceptive Devices, Female / economics', 'Contraceptive Devices, Female / standards', 'Delivery of Health Care', 'Educational Status', 'Employment', 'Female', 'Humans', 'Male', 'Patient Acceptance of Health Care', 'Philippines', 'Turkey']	11448468	0	Abstract The diaphragm is not available in many countries, despite the recommendations of numerous authors that it has important advantages as a woman-controlled method that offers some protection against sexually transmitted diseases, and one that is safe and free of side effects. An interagency team collaborated to introduce the diaphragm in Colombia, the Philippines, and Turkey, using the same…	Yes	ALEXANDRE PEREGOUDOV, TIMOTHY M M FARLEY			Include	12	0	12	0	0	0	12	0	0	31986	T M FARLEY	['DEPARTMENT OF REPRODUCTIVE HEALTH AND RESEARCH (RHR) WORLD HEALTH ORGANIZATION (WHO) GENEVA SWITZERLAND.']	5	11448468	FALSE	FARLEY	T	T FARLEY	TIMOTHY M M FARLEY	TIMOTHY FARLEY, TIM FARLEY, TIMOTHY M M FARLEY, T M M FARLEY, T M FARLEY, T FARLEY, TIM M M FARLEY	7	['SWITZERLAND']	male	constant	SWITZERLAND	Switzerland	CH	CHE
11594319	Breastfeeding in HIV-1-positive mothers	Has HRP authors	HRPPublicationsDatabase_UpdateDecember2014	11594319	Breastfeeding in HIV-1-positive mothers	T FARLEY, O FONTAINE, P GAILLARD, I DE ZOYSA, C OSBORNE	Farley T, Fontaine O, Gaillard P, de Zoysa I, Osborne C. Breastfeeding in HIV-1-positive mothers [published correction appears in Lancet 2002 Jan 19;359(9302):266]. Lancet. 2001;358(9287):1096. doi:10.1016/S0140-6736(01)06206-7	Lancet (London, England)	2001		10.1016/S0140-6736(01)06206-7	Other	['Breast Feeding / adverse effects', 'Female', 'HIV Seropositivity / mortality', 'HIV-1', 'Humans', 'Infant, Newborn', 'Maternal Mortality', 'Randomized Controlled Trials as Topic']	11594319	0		Yes	TIMOTHY M M FARLEY			Include	5	0	5	0	0	0	5	0	0	29610	T FARLEY	['DEPARTMENT OF REPRODUCTIVE HEALTH AND RESEARCH (RHR) WORLD HEALTH ORGANIZATION (WHO) GENEVA SWITZERLAND.']	1	11594319	FALSE	FARLEY	T	T FARLEY	TIMOTHY M M FARLEY	TIMOTHY FARLEY, TIM FARLEY, TIMOTHY M M FARLEY, T M M FARLEY, T M FARLEY, T FARLEY, TIM M M FARLEY	7	['SWITZERLAND']	male	constant	SWITZERLAND	Switzerland	CH	CHE
Breastfeeding and replacement feeding practices in the context of mother-to-child transmission of HIV: an assessment tool for research	Breastfeeding and replacement feeding practices in the context of mother-to-child transmission of HIV: an assessment tool for research	Has HRP authors	HRPPublicationsDatabase_UpdateDecember2014	11746335	Collection of standardized information on infant feeding in the context of mother-to-child transmission of HIV	P GAILLARD, E PIWOZ, T M FARLEY	Gaillard P, Piwoz E, Farley TM. Collection of standardized information on infant feeding in the context of mother-to-child transmission of HIV. Stat Med. 2001;20(23):3525-3537. doi:10.1002/sim.1092	Statistics in medicine	2001		10.1002/sim.1092	Other	['Africa South of the Sahara', 'Brazil', 'Breast Feeding / adverse effects', 'Data Collection / methods', 'Female', 'HIV Infections / prevention & control', 'HIV Infections / transmission', 'HIV', 'Humans', 'India', 'Infant', 'Infant, Newborn', 'Infectious Disease Transmission, Vertical', 'Male', 'Milk, Human / virology', 'Risk Factors', 'World Health Organization']	Breastfeeding and replacement feeding practices in the context of mother-to-child transmission of HIV: an assessment tool for research	0	Abstract Complete avoidance of breast-feeding is the surest way to avoid mother-to-child transmission (MTCT) of HIV through breast-feeding, but replacement feeding exposes infants, especially those born in developing countries, to the risk of other infectious diseases with consequent increase in morbidity and mortality. One study has suggested that exclusive breast-feeding during the first months…	Yes	TIMOTHY M M FARLEY			Include	3	0	3	0	0	0	3	0	0	34492	T M FARLEY	['DEPARTMENT OF REPRODUCTIVE HEALTH AND RESEARCH (RHR) WORLD HEALTH ORGANIZATION (WHO) GENEVA SWITZERLAND.']	3	11746335	FALSE	FARLEY	T	T FARLEY	TIMOTHY M M FARLEY	TIMOTHY FARLEY, TIM FARLEY, TIMOTHY M M FARLEY, T M M FARLEY, T M FARLEY, T FARLEY, TIM M M FARLEY	7	['SWITZERLAND']	male	constant	SWITZERLAND	Switzerland	CH	CHE
11746340	Competing approaches to analysis of failure times with competing risks.	Included by VB	covidence-doi	11746340	Competing approaches to analysis of failure times with competing risks	T M FARLEY, M M ALI, E SLAYMAKER	Farley TM, Ali MM, Slaymaker E. Competing approaches to analysis of failure times with competing risks. Stat Med. 2001;20(23):3601-3610. doi:10.1002/sim.1135	Statistics in medicine	2001		10.1002/sim.1135	Secondary data	['Computer Simulation', 'Contraception / methods', 'Contraception / standards', 'Female', 'Humans', 'Intrauterine Devices / standards', 'Life Tables', 'Pregnancy', 'Proportional Hazards Models', 'Randomized Controlled Trials as Topic', 'Statistics as Topic / methods']	11746340	0	Abstract For the analysis of time to event data in contraceptive studies when individuals are subject to competing causes for discontinuation, some authors have recently advocated the use of the cumulative incidence rate as a more appropriate measure to summarize data than the complement of the Kaplan-Meier estimate of discontinuation. The former method estimates the rate of discontinuation in th…	Yes				Include	3	0	3	0	0	0	3	0	0	7179	T M FARLEY	['DEPARTMENT OF REPRODUCTIVE HEALTH AND RESEARCH (RHR) WORLD HEALTH ORGANIZATION (WHO) GENEVA SWITZERLAND.']	1	11746340	FALSE	FARLEY	T	T FARLEY	TIMOTHY M M FARLEY	TIMOTHY FARLEY, TIM FARLEY, TIMOTHY M M FARLEY, T M M FARLEY, T M FARLEY, T FARLEY, TIM M M FARLEY	7	['SWITZERLAND']	male	constant	SWITZERLAND	Switzerland	CH	CHE
12384187	The influence of economic development on the association between education and the risk of acute myocardial infarction and stroke	Has HRP authors	HRPPublicationsDatabase_UpdateDecember2014	12384187	The influence of economic development on the association between education and the risk of acute myocardial infarction and stroke	CHOON LAN CHANG, MICHAEL G MARMOT, TIMOTHY M M FARLEY, NEIL R POULTER	Chang CL, Marmot MG, Farley TM, Poulter NR. The influence of economic development on the association between education and the risk of acute myocardial infarction and stroke. J Clin Epidemiol. 2002;55(8):741-747. doi:10.1016/s0895-4356(02)00413-4	Journal of clinical epidemiology	2002		10.1016/s0895-4356(02)00413-4	Other	['Adult', 'Africa / epidemiology', 'Asia / epidemiology', 'Case-Control Studies', 'Educational Status', 'Europe, Eastern / epidemiology', 'Female', 'Humans', 'Latin America / epidemiology', 'Life Expectancy', 'Middle Aged', 'Myocardial Infarction / epidemiology', 'Odds Ratio', 'Risk', 'Social Class', 'Socioeconomic Factors', 'Stroke / epidemiology', "Women's Health", 'World Health Organization']	12384187	0	Abstract Rates of myocardial infarction and stroke increase as countries "develop." These disorders emerge among higher socio-economic groups, but once "developed," most events occur in lower socio-economic groups. We evaluated the association between education as a measure of socio-economic status and risk of acute myocardial infarction (AMI) and stroke in regions at various stages of developmen…	Yes	TIMOTHY M M FARLEY			Include	4	0	4	0	0	0	4	0	0	31332	TIMOTHY M M FARLEY	[]	3	12384187	FALSE	FARLEY	T	T FARLEY	TIMOTHY M M FARLEY	TIMOTHY FARLEY, TIM FARLEY, TIMOTHY M M FARLEY, T M M FARLEY, T M FARLEY, T FARLEY, TIM M M FARLEY	7	[]	male	constant	z No country reported
12439712	Alcohol tobacco and breast cancer--collaborative reanalysis of individual data from 53 epidemiological studies including 58515 women with breast cancer and 95067 women without the disease	Has HRP authors	HRPPublicationsDatabase_UpdateDecember2014	12439712	Alcohol, tobacco and breast cancer--collaborative reanalysis of individual data from 53 epidemiological studies, including 58,515 women with breast cancer and 95,067 women without the disease	N HAMAJIMA, K HIROSE, K TAJIMA, T ROHAN, E E CALLE, C W HEATH JR, R J COATES, J M LIFF, R TALAMINI, N CHANTARAKUL, S KOETSAWANG, D RACHAWAT, A MORABIA, L SCHUMAN, W STEWART, M SZKLO, C BAIN, F SCHOFIELD, V SISKIND, P BAND, A J COLDMAN, R P GALLAGHER, T G HISLOP, P YANG, L M KOLONEL, A M Y NOMURA, J HU, K C JOHNSON, Y MAO, S DE SANJOSÉ, N LEE, P MARCHBANKS, H W ORY, H B PETERSON, H G WILSON, P A W…	Hamajima N, Hirose K, Tajima K, et al. Alcohol, tobacco and breast cancer--collaborative reanalysis of individual data from 53 epidemiological studies, including 58,515 women with breast cancer and 95,067 women without the disease. Br J Cancer. 2002;87(11):1234-1245. doi:10.1038/sj.bjc.6600596	British journal of cancer	2002	PMC2562507	10.1038/sj.bjc.6600596	Other	['Adult', 'Aged', 'Alcohol Drinking / adverse effects', 'Breast Neoplasms / epidemiology', 'Breast Neoplasms / etiology', 'Cardiovascular Diseases / etiology', 'Developing Countries', 'Epidemiologic Studies', 'Female', 'Humans', 'Incidence', 'Middle Aged', 'Risk Assessment', 'Smoking / adverse effects']	12439712	0	Abstract Alcohol and tobacco consumption are closely correlated and published results on their association with breast cancer have not always allowed adequately for confounding between these exposures. Over 80% of the relevant information worldwide on alcohol and tobacco consumption and breast cancer were collated, checked and analysed centrally. Analyses included 58,515 women with invasive breas…	Yes	OLAV MEIRIK, TIMOTHY M M FARLEY			Include	222	1	221	0	0	0	222	1	0	31154	T M M FARLEY	[]	219	12439712	FALSE	FARLEY	T	T FARLEY	TIMOTHY M M FARLEY	TIMOTHY FARLEY, TIM FARLEY, TIMOTHY M M FARLEY, T M M FARLEY, T M FARLEY, T FARLEY, TIM M M FARLEY	7	[]	male	constant	z No country reported
12521661	Structural integrity of the polyurethane female condom after multiple cycles of disinfection washing drying and relubrication	Has HRP authors	HRPPublicationsDatabase_UpdateDecember2014	12521661	Structural integrity of the polyurethane female condom after multiple cycles of disinfection, washing, drying and relubrication	BILL POTTER, JOHN GEROFI, MIKE POPE, TIM FARLEY	Potter B, Gerofi J, Pope M, Farley T. Structural integrity of the polyurethane female condom after multiple cycles of disinfection, washing, drying and relubrication. Contraception. 2003;67(1):65-72. doi:10.1016/s0010-7824(02)00418-3	Contraception	2003		10.1016/s0010-7824(02)00418-3	Other	['Condoms, Female', 'Detergents', 'Disinfection', 'Equipment Failure', 'Equipment Reuse', 'Female', 'Humans', 'Lubrication', 'Polyurethanes']	12521661	0	Abstract The female condom provides an important alternative means of protection against HIV and other sexually transmitted infections for women, particularly in situations where partners are reluctant or refuse to use male condoms. The relatively high cost of the device, however, is a barrier to its use in resource-poor environments. This has led to some reuse of the product and two studies have…	Yes	TIMOTHY M M FARLEY			Include	4	0	4	0	0	0	4	0	0	29342	TIM FARLEY	[]	4	12521661	FALSE	FARLEY	T	T FARLEY	TIMOTHY M M FARLEY	TIMOTHY FARLEY, TIM FARLEY, TIMOTHY M M FARLEY, T M M FARLEY, T M FARLEY, T FARLEY, TIM M M FARLEY	7	[]	male	constant	z No country reported
12826683	A review of androgen-progestin regimens for male contraception	Has HRP authors	HRPPublicationsDatabase_UpdateDecember2014	12826683	A review of androgen-progestin regimens for male contraception	M CRISTINA MERIGGIOLA, TIMOTHY M M FARLEY, MICHAEL T MBIZVO	Meriggiola MC, Farley TM, Mbizvo MT. A review of androgen-progestin regimens for male contraception. J Androl. 2003;24(4):466-483. doi:10.1002/j.1939-4640.2003.tb02695.x	Journal of andrology	2003		10.1002/j.1939-4640.2003.tb02695.x	Secondary data	['Androgens / administration & dosage', 'Contraception / methods', 'Contraceptive Agents, Male / administration & dosage', 'Humans', 'Male', 'Progestins / administration & dosage']	12826683	0		Yes	TIMOTHY M M FARLEY			Include	3	0	3	0	0	0	3	0	0	38932	TIMOTHY M M FARLEY	[]	2	12826683	FALSE	FARLEY	T	T FARLEY	TIMOTHY M M FARLEY	TIMOTHY FARLEY, TIM FARLEY, TIMOTHY M M FARLEY, T M M FARLEY, T M FARLEY, T FARLEY, TIM M M FARLEY	7	[]	male	constant	z No country reported
14636937	Detection of raised FSH levels among older women using depomedroxyprogesterone acetate and norethisterone enanthate	Has HRP authors	HRPPublicationsDatabase_UpdateDecember2014	14636937	Detection of raised FSH levels among older women using depomedroxyprogesterone acetate and norethisterone enanthate	MAGS E BEKSINSKA, JENNI A SMIT, IMMO KLEINSCHMIDT, HELEN V REES, TIM M M FARLEY, FRANCO GUIDOZZI	Beksinska ME, Smit JA, Kleinschmidt I, Rees HV, Farley TM, Guidozzi F. Detection of raised FSH levels among older women using depomedroxyprogesterone acetate and norethisterone enanthate. Contraception. 2003;68(5):339-343. doi:10.1016/j.contraception.2003.08.003	Contraception	2003		10.1016/j.contraception.2003.08.003	Other	['Adult', 'Biomarkers / blood', 'Case-Control Studies', 'Cohort Studies', 'Contraceptives, Oral, Combined / administration & dosage', 'Female', 'Follicle Stimulating Hormone / blood', 'Humans', 'Medroxyprogesterone Acetate / administration & dosage', 'Menopause / blood', 'Middle Aged', 'Norethindrone / administration & dosage', 'Norethindrone / analogs & derivatives', 'Predictive Value of Tests']	14636937	0	Abstract The objective of this study was to investigate whether follicle-stimulating hormone (FSH) levels can be used reliably to indicate approaching menopause in older (aged 40-49), long-term users of depomedroxyprogesterone acetate (DMPA) and norethisterone enanthate (NET-EN). One-hundred and seventeen women using DMPA, 60 NET-EN users and 161 nonusers of contraception were recruited. At recru…	Yes	TIMOTHY M M FARLEY			Include	6	0	6	0	0	0	6	0	0	31291	TIM M M FARLEY	[]	5	14636937	FALSE	FARLEY	T	T FARLEY	TIMOTHY M M FARLEY	TIMOTHY FARLEY, TIM FARLEY, TIMOTHY M M FARLEY, T M M FARLEY, T M FARLEY, T FARLEY, TIM M M FARLEY	7	[]	male	constant	z No country reported
15722065	Bone mineral density in women aged 40-49 years using depot-medroxyprogesterone acetate norethisterone enanthate or combined oral contraceptives for contraception	Has HRP authors	HRPPublicationsDatabase_UpdateDecember2014	15722065	Bone mineral density in women aged 40-49 years using depot-medroxyprogesterone acetate, norethisterone enanthate or combined oral contraceptives for contraception	MAGS E BEKSINSKA, JENNI A SMIT, IMMO KLEINSCHMIDT, TIMOTHY M M FARLEY, FIKILE MBATHA	Beksinska ME, Smit JA, Kleinschmidt I, Farley TM, Mbatha F. Bone mineral density in women aged 40-49 years using depot-medroxyprogesterone acetate, norethisterone enanthate or combined oral contraceptives for contraception. Contraception. 2005;71(3):170-175. doi:10.1016/j.contraception.2004.09.003	Contraception	2005		10.1016/j.contraception.2004.09.003	Prirmary data	['Adult', 'Body Mass Index', 'Bone Density / drug effects', 'Cohort Studies', 'Contraceptive Agents, Female / administration & dosage', 'Contraceptive Agents, Female / pharmacology', 'Contraceptives, Oral, Combined / administration & dosage', 'Contraceptives, Oral, Combined / pharmacology', 'Cross-Sectional Studies', 'Employment', 'Exercise', 'Female', 'Follicle Stimulating Hormone / metabolism',…	15722065	0	Abstract Most studies show that depot-medroxyprogesterone acetate (DMPA) has a negative effect on bone mass. There are conflicting reports with respect to recovery of bone mass with long-term use of DMPA. No information is available on the effect of norethisterone enanthate (NET-EN) on bone mass, and combined oral contraceptives (COCs) have not been found to be associated with loss of bone mass. …	Yes	TIMOTHY M M FARLEY			Include	5	0	5	0	0	0	5	0	0	31296	TIMOTHY M M FARLEY	[]	4	15722065	FALSE	FARLEY	T	T FARLEY	TIMOTHY M M FARLEY	TIMOTHY FARLEY, TIM FARLEY, TIMOTHY M M FARLEY, T M M FARLEY, T M FARLEY, T FARLEY, TIM M M FARLEY	7	[]	male	constant	z No country reported
15867603	Effect of contraceptive methods on natural history of HIV: studies from the Mombasa cohort	Has HRP authors	HRPPublicationsDatabase_UpdateDecember2014	15867603	Effect of contraceptive methods on natural history of HIV: studies from the Mombasa cohort	JARED M BAETEN, LUDO LAVREYS, MANISH SAGAR, JOAN K KREISS, BARBRA A RICHARDSON, BHAVNA CHOHAN, DANA PANTELEEFF, KISHORCHANDRA MANDALIYA, JECKONIAH O NDINYA ACHOLA, JULIE OVERBAUGH, TIM FARLEY, CHRISTINA MWACHARI, CRAIG COHEN, TSUNGAI CHIPATO, UNOP JAISAMRARN, ORAWAN KIRIWAT, ANN DUERR	Baeten JM, Lavreys L, Sagar M, et al. Effect of contraceptive methods on natural history of HIV: studies from the Mombasa cohort. J Acquir Immune Defic Syndr. 2005;38 Suppl 1:S18-S21. doi:10.1097/01.qai.0000167030.18278.0e	Journal of acquired immune deficiency syndromes (1999)	2005		10.1097/01.qai.0000167030.18278.0e	Other	['Cohort Studies', 'Contraception / adverse effects', 'Contraception / methods', 'Contraceptive Agents, Female / adverse effects', 'Contraceptives, Oral, Hormonal / adverse effects', 'Female', 'HIV Infections / complications', 'HIV Infections / etiology', 'HIV Infections / transmission', 'HIV Infections / virology', 'HIV Seropositivity', 'HIV-1 / isolation & purification', 'Humans', 'Kenya', 'Pre…	15867603	0		Yes	TIMOTHY M M FARLEY			Include	17	0	17	0	0	0	17	0	0	31503	TIM FARLEY	[]	11	15867603	FALSE	FARLEY	T	T FARLEY	TIMOTHY M M FARLEY	TIMOTHY FARLEY, TIM FARLEY, TIMOTHY M M FARLEY, T M M FARLEY, T M FARLEY, T FARLEY, TIM M M FARLEY	7	[]	male	constant	z No country reported
16753486	Female genital mutilation and obstetric outcome: WHO collaborative prospective study in six African countries	Has HRP authors	HRPPublicationsDatabase_UpdateDecember2014	16753486	Female genital mutilation and obstetric outcome: WHO collaborative prospective study in six African countries	WHO STUDY GROUP ON FEMALE GENITAL MUTILATION AND OBSTETRIC OUTCOME, EMILY BANKS, OLAV MEIRIK, TIM FARLEY, OLUWOLE AKANDE, HELI BATHIJA, MOHAMED ALI	WHO study group on female genital mutilation and obstetric outcome, Banks E, Meirik O, et al. Female genital mutilation and obstetric outcome: WHO collaborative prospective study in six African countries. Lancet. 2006;367(9525):1835-1841. doi:10.1016/S0140-6736(06)68805-3	Lancet (London, England)	2006		10.1016/S0140-6736(06)68805-3	Other	['Adult', 'Africa / epidemiology', 'Cesarean Section / statistics & numerical data', 'Circumcision, Female / adverse effects', 'Circumcision, Female / methods', 'Circumcision, Female / statistics & numerical data', 'Female', 'Humans', 'Infant Mortality', 'Infant, Newborn', 'Pregnancy', 'Pregnancy Outcome', 'Prospective Studies', 'World Health Organization']	16753486	0	Abstract Background: Reliable evidence about the effect of female genital mutilation (FGM) on obstetric outcome is scarce. This study examines the effect of different types of FGM on obstetric outcome. Methods: 28 393 women attending for singleton delivery between November, 2001, and March, 2003, at 28 obstetric centres in Burkina Faso, Ghana, Kenya, Nigeria, Senegal, and Sudan were examined befo…	Yes	OLAV MEIRIK, TIMOTHY M M FARLEY			Include	7	1	6	0	0	0	7	1	0	31210	TIM FARLEY	[]	4	16753486	FALSE	FARLEY	T	T FARLEY	TIMOTHY M M FARLEY	TIMOTHY FARLEY, TIM FARLEY, TIMOTHY M M FARLEY, T M M FARLEY, T M FARLEY, T FARLEY, TIM M M FARLEY	7	[]	male	constant	z No country reported
17519149	Bone mineral density in adolescents using norethisterone enanthate depot-medroxyprogesterone acetate or combined oral contraceptives for contraception	Has HRP authors	HRPPublicationsDatabase_UpdateDecember2014	17519149	Bone mineral density in adolescents using norethisterone enanthate, depot-medroxyprogesterone acetate or combined oral contraceptives for contraception	MAGS E BEKSINSKA, IMMO KLEINSCHMIDT, JENNI A SMIT, TIMOTHY M M FARLEY	Beksinska ME, Kleinschmidt I, Smit JA, Farley TM. Bone mineral density in adolescents using norethisterone enanthate, depot-medroxyprogesterone acetate or combined oral contraceptives for contraception. Contraception. 2007;75(6):438-443. doi:10.1016/j.contraception.2007.02.001	Contraception	2007		10.1016/j.contraception.2007.02.001	Other	['Absorptiometry, Photon', 'Adolescent', 'Adult', 'Bone Density / drug effects', 'Contraceptives, Oral, Combined / administration & dosage', 'Delayed-Action Preparations', 'Female', 'Humans', 'Longitudinal Studies', 'Medroxyprogesterone Acetate / administration & dosage', 'Norethindrone / administration & dosage', 'Norethindrone / analogs & derivatives', 'Surveys and Questionnaires']	17519149	0	Abstract Purpose: Most studies have shown a negative effect of depot-medroxyprogesterone acetate (DMPA) on the bone mineral density (BMD) of adolescents. There is no information available on the effect of norethisterone enanthate (NET-EN) on BMD in adolescents and the effect of combined oral contraceptives (COCs) on adolescent BMD is inconclusive. The aim of this longitudinal study was to investi…	Yes	TIMOTHY M M FARLEY			Include	4	0	4	0	0	0	4	0	0	31271	TIMOTHY M M FARLEY	[]	4	17519149	FALSE	FARLEY	T	T FARLEY	TIMOTHY M M FARLEY	TIMOTHY FARLEY, TIM FARLEY, TIMOTHY M M FARLEY, T M M FARLEY, T M FARLEY, T FARLEY, TIM M M FARLEY	7	[]	male	constant	z No country reported
10.1016/j.ajog.2007.03.003	Prevention of human immunodeficiency virus-1 transmission to the infant through breastfeeding: new developments	Included by VB	VB_reports_screened	17825642	Prevention of human immunodeficiency virus-1 transmission to the infant through breastfeeding: new developments	ATHENA P KOURTIS, DENISE J JAMIESON, ISABELLE DE VINCENZI, ALLAN TAYLOR, MICHAEL C THIGPEN, HALIMA DAO, TIMOTHY FARLEY, MARY GLENN FOWLER	Kourtis AP, Jamieson DJ, de Vincenzi I, et al. Prevention of human immunodeficiency virus-1 transmission to the infant through breastfeeding: new developments. Am J Obstet Gynecol. 2007;197(3 Suppl):S113-S122. doi:10.1016/j.ajog.2007.03.003	American journal of obstetrics and gynecology	2007		10.1016/j.ajog.2007.03.003	Secondary data	['Anti-Retroviral Agents / therapeutic use', 'Breast Feeding / adverse effects', 'Female', 'HIV Infections / therapy', 'HIV Infections / transmission', 'Humans', 'Immunoglobulins, Intravenous / therapeutic use', 'Infant', 'Infant, Newborn', 'Infectious Disease Transmission, Vertical / prevention & control', 'Pregnancy', 'Pregnancy Complications, Infectious / therapy', 'Time Factors', 'Weaning']	10.1016/j.ajog.2007.03.003	0	Abstract Breastfeeding accounts for up to half of all infant human immunodeficiency virus (HIV) infections worldwide and carries an estimated transmission risk of about 15% when continued into the second year of life. Because replacement feeding is not safely available, culturally acceptable, or affordable in many parts of the world and because breastfeeding provides protection against other caus…	Yes				Include	8	0	8	0	0	0	8	0	0	915	TIMOTHY FARLEY	[]	7	17825642	FALSE	FARLEY	T	T FARLEY	TIMOTHY M M FARLEY	TIMOTHY FARLEY, TIM FARLEY, TIMOTHY M M FARLEY, T M M FARLEY, T M FARLEY, T FARLEY, TIM M M FARLEY	7	[]	male	constant	z No country reported
10.1136/bmj.39336.503067.BE	Risk of cancer and the oral contraceptive pill	Included by VB	VB_reports_screened	17855281	Risk of cancer and the oral contraceptive pill	OLAV MEIRIK, TIMOTHY M M FARLEY	Meirik O, Farley TM. Risk of cancer and the oral contraceptive pill. BMJ. 2007;335(7621):621-622. doi:10.1136/bmj.39336.503067.BE	BMJ (Clinical research ed.)	2007	PMC1995524	10.1136/bmj.39336.503067.BE	Descripitve/Opinions/Methods	['Contraceptives, Oral / adverse effects', 'Female', 'Humans', 'Neoplasms / chemically induced', 'Risk Factors']	10.1136/bmj.39336.503067.BE	0	Abstract Long term follow-up of women in the UK shows no increased risk	Yes				Include	2	0	2	0	0	0	2	0	0	4604	TIMOTHY M M FARLEY	[]	2	17855281	FALSE	FARLEY	T	T FARLEY	TIMOTHY M M FARLEY	TIMOTHY FARLEY, TIM FARLEY, TIMOTHY M M FARLEY, T M M FARLEY, T M FARLEY, T FARLEY, TIM M M FARLEY	7	[]	male	constant	z No country reported
19341845	Bone mineral density in a cohort of adolescents during use of norethisterone enanthate depot-medroxyprogesterone acetate or combined oral contraceptives and after discontinuation of norethisterone enanthate	Has HRP authors	HRPPublicationsDatabase_UpdateDecember2014	19341845	Bone mineral density in a cohort of adolescents during use of norethisterone enanthate, depot-medroxyprogesterone acetate or combined oral contraceptives and after discontinuation of norethisterone enanthate	MAGS E BEKSINSKA, IMMO KLEINSCHMIDT, JENNI A SMIT, TIMOTHY M M FARLEY	Beksinska ME, Kleinschmidt I, Smit JA, Farley TM. Bone mineral density in a cohort of adolescents during use of norethisterone enanthate, depot-medroxyprogesterone acetate or combined oral contraceptives and after discontinuation of norethisterone enanthate. Contraception. 2009;79(5):345-349. doi:10.1016/j.contraception.2008.11.009	Contraception	2009	PMC3833049	10.1016/j.contraception.2008.11.009	Other	['Adolescent', 'Bone Density / drug effects', 'Contraceptives, Oral, Combined / pharmacology', 'Delayed-Action Preparations', 'Female', 'Humans', 'Medroxyprogesterone Acetate / pharmacology', 'Norethindrone / analogs & derivatives', 'Norethindrone / pharmacology', 'Prospective Studies', 'Young Adult']	19341845	0	Abstract Background: Depot medroxyprogesterone acetate (DMPA), norethisterone enanthate (NET-EN) and combined oral contraceptives (COCs) have been shown to have a negative effect on bone mineral density (BMD) in adolescents. The aim of this study was to investigate BMD in 15- to 19-year-old new users of DMPA, NET-EN and COCs. Study design: This 5-year longitudinal study followed up new users of D…	Yes	TIMOTHY M M FARLEY			Include	4	0	4	0	0	0	4	0	0	31275	TIMOTHY M M FARLEY	[]	4	19341845	FALSE	FARLEY	T	T FARLEY	TIMOTHY M M FARLEY	TIMOTHY FARLEY, TIM FARLEY, TIMOTHY M M FARLEY, T M M FARLEY, T M FARLEY, T FARLEY, TIM M M FARLEY	7	[]	male	constant	z No country reported
10.1016/j.contraception.2008.11.015	Prostate cancer and vasectomy: a hospital-based case-control study in China, Nepal and the Republic of Korea	Included by VB	VB_reports_screened	19341848	Prostate cancer and vasectomy: a hospital-based case-control study in China, Nepal and the Republic of Korea	PAMELA J SCHWINGL, OLAV MEIRIK, NATHALIE KAPP, TIMOTHY M M FARLEY, HRP MULTICENTER STUDY OF PROSTATE CANCER AND VASECTOMY	Schwingl PJ, Meirik O, Kapp N, Farley TM; HRP Multicenter Study of Prostate Cancer and Vasectomy. Prostate cancer and vasectomy: a hospital-based case-control study in China, Nepal and the Republic of Korea. Contraception. 2009;79(5):363-368. doi:10.1016/j.contraception.2008.11.015	Contraception	2009		10.1016/j.contraception.2008.11.015	Prirmary data	['Aged', 'Case-Control Studies', 'China', 'Developing Countries', 'Humans', 'Korea', 'Male', 'Middle Aged', 'Nepal', 'Prostatic Neoplasms / epidemiology', 'Prostatic Neoplasms / etiology', 'Vasectomy / adverse effects']	10.1016/j.contraception.2008.11.015	0	Abstract Background: The study of a possible relationship between vasectomy and prostate cancer has yielded mixed results. Data from developing countries are limited. Study design: We conducted a hospital-based case-control study in China, Nepal and the Republic of Korea to evaluate the risk of prostate cancer after vasectomy. Results: Prostate cancer in 294 cases (confirmed by independent pathol…	Yes				Include	5	1	4	21	0	21	5	1	0	4725	TIMOTHY M M FARLEY	[]	4	19341848	FALSE	FARLEY	T	T FARLEY	TIMOTHY M M FARLEY	TIMOTHY FARLEY, TIM FARLEY, TIMOTHY M M FARLEY, T M M FARLEY, T M FARLEY, T FARLEY, TIM M M FARLEY	7	[]	male	constant	z No country reported
10.1016/j.contraception.2008.11.015	Prostate cancer and vasectomy: a hospital-based case-control study in China, Nepal and the Republic of Korea	Included by VB	VB_reports_screened	19341848	Prostate cancer and vasectomy: a hospital-based case-control study in China, Nepal and the Republic of Korea	PAMELA J SCHWINGL, OLAV MEIRIK, NATHALIE KAPP, TIMOTHY M M FARLEY, HRP MULTICENTER STUDY OF PROSTATE CANCER AND VASECTOMY	Schwingl PJ, Meirik O, Kapp N, Farley TM; HRP Multicenter Study of Prostate Cancer and Vasectomy. Prostate cancer and vasectomy: a hospital-based case-control study in China, Nepal and the Republic of Korea. Contraception. 2009;79(5):363-368. doi:10.1016/j.contraception.2008.11.015	Contraception	2009		10.1016/j.contraception.2008.11.015	Prirmary data	['Aged', 'Case-Control Studies', 'China', 'Developing Countries', 'Humans', 'Korea', 'Male', 'Middle Aged', 'Nepal', 'Prostatic Neoplasms / epidemiology', 'Prostatic Neoplasms / etiology', 'Vasectomy / adverse effects']	10.1016/j.contraception.2008.11.015	0	Abstract Background: The study of a possible relationship between vasectomy and prostate cancer has yielded mixed results. Data from developing countries are limited. Study design: We conducted a hospital-based case-control study in China, Nepal and the Republic of Korea to evaluate the risk of prostate cancer after vasectomy. Results: Prostate cancer in 294 cases (confirmed by independent pathol…	Yes				Include	5	1	4	21	0	21	5	1	0	4742	T M M FARLEY	[]	0	19341848	FALSE	FARLEY	T	T FARLEY	TIMOTHY M M FARLEY	TIMOTHY FARLEY, TIM FARLEY, TIMOTHY M M FARLEY, T M M FARLEY, T M FARLEY, T FARLEY, TIM M M FARLEY	7	[]	male	constant	z No country reported
19631787	Bone mineral density in young women aged 19-24 after 4-5 years of exclusive and mixed use of hormonal contraception	Has HRP authors	HRPPublicationsDatabase_UpdateDecember2014	19631787	Bone mineral density in young women aged 19-24 after 4-5 years of exclusive and mixed use of hormonal contraception	MAGS E BEKSINSKA, IMMO KLEINSCHMIDT, JENNI A SMIT, TIMOTHY M M FARLEY, HELEN V REES	Beksinska ME, Kleinschmidt I, Smit JA, Farley TM, Rees HV. Bone mineral density in young women aged 19-24 after 4-5 years of exclusive and mixed use of hormonal contraception. Contraception. 2009;80(2):128-132. doi:10.1016/j.contraception.2009.02.001	Contraception	2009	PMC3819654	10.1016/j.contraception.2009.02.001	Prirmary data	['Bone Diseases, Metabolic / chemically induced', 'Case-Control Studies', 'Contraceptives, Oral, Combined / adverse effects', 'Cross-Sectional Studies', 'Female', 'Humans', 'Injections, Intramuscular', 'Medroxyprogesterone Acetate / administration & dosage', 'Medroxyprogesterone Acetate / adverse effects', 'Norethindrone / administration & dosage', 'Norethindrone / adverse effects', 'Norethindron…	19631787	0	Abstract Background: Use of depot-medroxyprogesterone acetate (DMPA), norethisterone enanthate (NET-EN) and low-dose combined oral contraceptives (COCs) has been associated with loss of bone mineral density (BMD) in adolescents. However, the effect of using a combination of these methods over time in this age group is limited. The aim of this cross-sectional study was to investigate BMD in young …	Yes	TIMOTHY M M FARLEY			Include	5	0	5	0	0	0	5	0	0	31315	TIMOTHY M M FARLEY	[]	4	19631787	FALSE	FARLEY	T	T FARLEY	TIMOTHY M M FARLEY	TIMOTHY FARLEY, TIM FARLEY, TIMOTHY M M FARLEY, T M M FARLEY, T M FARLEY, T FARLEY, TIM M M FARLEY	7	[]	male	constant	z No country reported
Prospective study of weight change in new adolescent users of DMPA NET-EN COCs nonusers and discontinuers of hormonal contraception 2	Prospective study of weight change in new adolescent users of DMPA NET-EN COCs nonusers and discontinuers of hormonal contraception 2	Has HRP authors	HRPPublicationsDatabase_UpdateDecember2014	20004270	Prospective study of weight change in new adolescent users of DMPA, NET-EN, COCs, nonusers and discontinuers of hormonal contraception	MAGS E BEKSINSKA, JENNI A SMIT, IMMO KLEINSCHMIDT, CECILIA MILFORD, TIMOTHY M M FARLEY	Beksinska ME, Smit JA, Kleinschmidt I, Milford C, Farley TM. Prospective study of weight change in new adolescent users of DMPA, NET-EN, COCs, nonusers and discontinuers of hormonal contraception. Contraception. 2010;81(1):30-34. doi:10.1016/j.contraception.2009.07.007	Contraception	2010	PMC3764463	10.1016/j.contraception.2009.07.007	Other	['Adolescent', 'Body Mass Index', 'Body Weight / drug effects', 'Contraception Behavior / statistics & numerical data', 'Contraceptives, Oral, Combined / adverse effects', 'Female', 'Humans', 'Longitudinal Studies', 'Medroxyprogesterone Acetate / adverse effects', 'Norethindrone / adverse effects', 'Norethindrone / analogs & derivatives', 'Prospective Studies', 'Weight Gain / drug effects', 'With…	Prospective study of weight change in new adolescent users of DMPA NET-EN COCs nonusers and discontinuers of hormonal contraception 2	0	Abstract Background: Weight gain is commonly reported as a side effect of hormonal contraception and can lead to method discontinuation or reluctance to initiate the method. The purpose of this study was to investigate weight change in adolescent (aged 15-19 years) users of depot-medroxyprogesterone acetate (DMPA), norethisterone enanthate (NET-EN), combined oral contraceptives (COCs) and discont…	Yes	TIMOTHY M M FARLEY			Include	5	0	5	0	0	0	5	0	0	31302	TIMOTHY M M FARLEY	[]	5	20004270	FALSE	FARLEY	T	T FARLEY	TIMOTHY M M FARLEY	TIMOTHY FARLEY, TIM FARLEY, TIMOTHY M M FARLEY, T M M FARLEY, T M FARLEY, T FARLEY, TIM M M FARLEY	7	[]	male	constant	z No country reported
Sino-implant (II) - a levonorgestrel-releasing two-rod implant: systematic review of the randomized controlled trials	Sino-implant (II) - a levonorgestrel-releasing two-rod implant: systematic review of the randomized controlled trials	Has HRP authors	HRPPublicationsDatabase_UpdateDecember2014	20159174	Sino-implant (II)--a levonorgestrel-releasing two-rod implant: systematic review of the randomized controlled trials	MARKUS J STEINER, LAUREEN M LOPEZ, DAVID A GRIMES, LINAN CHENG, JIM SHELTON, JAMES TRUSSELL, TIMOTHY M M FARLEY, LANETA DORFLINGER	Steiner MJ, Lopez LM, Grimes DA, et al. Sino-implant (II)--a levonorgestrel-releasing two-rod implant: systematic review of the randomized controlled trials. Contraception. 2010;81(3):197-201. doi:10.1016/j.contraception.2009.10.013	Contraception	2010	PMC3758670	10.1016/j.contraception.2009.10.013	Secondary data	['Contraceptive Agents, Female / administration & dosage', 'Female', 'Humans', 'Levonorgestrel / administration & dosage', 'Patient Satisfaction', 'Pregnancy', 'Prostheses and Implants', 'Randomized Controlled Trials as Topic']	Sino-implant (II) - a levonorgestrel-releasing two-rod implant: systematic review of the randomized controlled trials	1	Abstract Background: Sino-implant (II) is a subdermal contraceptive implant manufactured in China. This two-rod levonorgestrel-releasing implant has the same amount of active ingredient (150 mg levonorgestrel) and mechanism of action as the widely available contraceptive implant Jadelle. We examined randomized controlled trials of Sino-implant (II) for effectiveness and side effects. Study design…	Yes	TIMOTHY M M FARLEY			Include	8	0	8	0	0	0	8	0	0	33095	TIMOTHY M M FARLEY	[]	7	20159174	FALSE	FARLEY	T	T FARLEY	TIMOTHY M M FARLEY	TIMOTHY FARLEY, TIM FARLEY, TIMOTHY M M FARLEY, T M M FARLEY, T M FARLEY, T FARLEY, TIM M M FARLEY	7	[]	male	constant	z No country reported
10.1097/QAI.0b013e3181e36634	Eighteen-Month Follow-Up of HIV-1-Infected Mothers and Their Children Enrolled in the Kesho Bora Study Observational Cohorts	Included by VB	covidence-doi	20543706	Eighteen-month follow-up of HIV-1-infected mothers and their children enrolled in the Kesho Bora study observational cohorts	KESHO BORA STUDY GROUP	Kesho Bora Study Group. Eighteen-month follow-up of HIV-1-infected mothers and their children enrolled in the Kesho Bora study observational cohorts. J Acquir Immune Defic Syndr. 2010;54(5):533-541. doi:10.1097/QAI.0b013e3181e36634	Journal of acquired immune deficiency syndromes (1999)	2010		10.1097/QAI.0b013e3181e36634	Prirmary data	['Adult', 'Anti-HIV Agents / adverse effects', 'Anti-HIV Agents / therapeutic use', 'Antiretroviral Therapy, Highly Active / adverse effects', 'Antiretroviral Therapy, Highly Active / methods', 'Breast Feeding', 'Burkina Faso', 'CD4 Lymphocyte Count', 'Chemoprevention / adverse effects', 'Chemoprevention / methods', 'Cohort Studies', 'Female', 'Follow-Up Studies', 'HIV Infections / drug therapy',…	10.1097/QAI.0b013e3181e36634	0	Abstract Objective: To assess the effectiveness and safety of antiretrovirals (ARVs) used for treatment or prophylaxis in a breastfeeding population of HIV-1-infected women (Burkina-Faso, Kenya, South Africa). Methods: HIV-1-infected pregnant women with <200 CD4 cells per cubic millimeter or with World Health Organization stage 4 disease (cohort A) and asymptomatic women with >500 CD4 cells per c…	Yes				Include	1	1	0	52	0	52	1	1	0	11512	TIM FARLEY	[]	0	20543706	FALSE	FARLEY	T	T FARLEY	TIMOTHY M M FARLEY	TIMOTHY FARLEY, TIM FARLEY, TIMOTHY M M FARLEY, T M M FARLEY, T M FARLEY, T FARLEY, TIM M M FARLEY	7	[]	male	constant	z No country reported
Dried Blood Spot HIV-1 RNA Quantification Using Open Real-Time Systems in South Africa and Burkina Faso 2	Dried Blood Spot HIV-1 RNA Quantification Using Open Real-Time Systems in South Africa and Burkina Faso 2	Has HRP authors	HRPPublicationsDatabase_UpdateDecember2014	20700058	Dried blood spot HIV-1 RNA quantification using open real-time systems in South Africa and Burkina Faso	JOHANNES VILJOEN, SANDRINE GAMPINI, SIVAPRAGASHINI DANAVIAH, DIANE VALÉA, SURESHNEE PILLAY, DRAMANE KANIA, NICOLAS MÉDA, MARIE LOUISE NEWELL, PHILIPPE VAN DE PERRE, FRANÇOIS ROUET, WORLD HEALTH ORGANIZATION/ANRS 1289 KESHO BORA STUDY GROUP	Viljoen J, Gampini S, Danaviah S, et al. Dried blood spot HIV-1 RNA quantification using open real-time systems in South Africa and Burkina Faso. J Acquir Immune Defic Syndr. 2010;55(3):290-298. doi:10.1097/QAI.0b013e3181edaaf5	Journal of acquired immune deficiency syndromes (1999)	2010		10.1097/QAI.0b013e3181edaaf5	Other	['Blood / virology', 'Burkina Faso', 'Desiccation', 'Female', 'HIV Antibodies / blood', 'HIV Infections / diagnosis', 'HIV Infections / virology', 'HIV-1 / isolation & purification', 'Humans', 'Infant', 'Plasma / virology', 'Pregnancy', 'RNA, Viral / genetics', 'RNA, Viral / isolation & purification', 'Reverse Transcriptase Polymerase Chain Reaction', 'Sensitivity and Specificity', 'South Africa'…	Dried Blood Spot HIV-1 RNA Quantification Using Open Real-Time Systems in South Africa and Burkina Faso 2	0	Abstract There is an urgent need to assess the accuracy/feasibility of using dried blood spots (DBS) for monitoring of HIV-1 viral load in resource-limited settings. A total of 892 DBS from HIV-1-positive pregnant women and their neonates enrolled in the Kesho Bora prevention of mother-to-child transmission trial conducted in Durban (South Africa) and Bobo-Dioulasso (Burkina Faso) between May 200…	Yes	MARLEEN TEMMERMAN, TIMOTHY M M FARLEY			Include	11	1	10	53	0	53	11	1	0	35051	TIM FARLEY	[]	0	20700058	FALSE	FARLEY	T	T FARLEY	TIMOTHY M M FARLEY	TIMOTHY FARLEY, TIM FARLEY, TIMOTHY M M FARLEY, T M M FARLEY, T M FARLEY, T FARLEY, TIM M M FARLEY	7	[]	male	constant	z No country reported
21678742	Assessing menopausal status in women aged 40 - 49 using depot-medroxyprogesterone acetate norethisterone enanthate or combined oral contraception	Has HRP authors	HRPPublicationsDatabase_UpdateDecember2014	21678742	Assessing menopausal status in women aged 40 - 49 using depot-medroxyprogesterone acetate, norethisterone enanthate or combined oral contraception	MAGS E BEKSINSKA, JENNI A SMIT, IMMO KLEINSCHMIDT, TIM M M FARLEY	Beksinska ME, Smit JA, Kleinschmidt I, Farley TM. Assessing menopausal status in women aged 40 - 49 using depot-medroxyprogesterone acetate, norethisterone enanthate or combined oral contraception. S Afr Med J. 2011;101(2):131-135. doi:10.7196/samj.4224	South African medical journal = Suid-Afrikaanse tydskrif vir geneeskunde	2011		10.7196/samj.4224	Other	['Adult', 'Contraceptive Agents, Female / pharmacology', 'Contraceptives, Oral, Combined / pharmacology', 'Female', 'Follicle Stimulating Hormone / blood', 'Humans', 'Medroxyprogesterone Acetate / pharmacology', 'Menopause / blood', 'Menopause / drug effects', 'Middle Aged', 'Norethindrone / analogs & derivatives', 'Norethindrone / pharmacology']	21678742	0	Abstract Background: Determining symptoms of menopause in older users of hormonal injectable contraceptives may be challenging, owing to method-induced amenorrhoea, suppression of follicle-stimulating hormone (FSH) and vasomotor symptoms. Objective: To investigate menopausal symptoms in women aged 40 - 49 using injectable contraceptives depot-medroxyprogesterone acetate (DMPA), norethisterone ena…	Yes	TIMOTHY M M FARLEY			Include	4	0	4	0	0	0	4	0	0	31311	TIM M M FARLEY	[]	4	21678742	FALSE	FARLEY	T	T FARLEY	TIMOTHY M M FARLEY	TIMOTHY FARLEY, TIM FARLEY, TIMOTHY M M FARLEY, T M M FARLEY, T M FARLEY, T FARLEY, TIM M M FARLEY	7	[]	male	constant	z No country reported
Voluntary Medical Male Circumcision: A Framework Analysis of Policy and Program Implementation in Eastern and Southern Africa	Voluntary Medical Male Circumcision: A Framework Analysis of Policy and Program Implementation in Eastern and Southern Africa	Has HRP authors	HRPPublicationsDatabase_UpdateDecember2014	22140368	Voluntary medical male circumcision: a framework analysis of policy and program implementation in eastern and southern Africa	KIM E DICKSON, NHAN T TRAN, JULIA L SAMUELSON, EMMANUEL NJEUHMELI, PETER CHERUTICH, BRUCE DICK, TIM FARLEY, CAROLINE RYAN, CATHERINE A HANKINS	Dickson KE, Tran NT, Samuelson JL, et al. Voluntary medical male circumcision: a framework analysis of policy and program implementation in eastern and southern Africa. PLoS Med. 2011;8(11):e1001133. doi:10.1371/journal.pmed.1001133	PLoS medicine	2011	PMC3226465	10.1371/journal.pmed.1001133	Other	['Africa, Eastern / epidemiology', 'Africa, Southern / epidemiology', 'Circumcision, Male / legislation & jurisprudence', 'Circumcision, Male / statistics & numerical data', 'HIV Infections / epidemiology', 'HIV Infections / prevention & control', 'HIV Infections / transmission', 'Health Policy / legislation & jurisprudence', 'Humans', 'International Cooperation / legislation & jurisprudence', 'M…	Voluntary Medical Male Circumcision: A Framework Analysis of Policy and Program Implementation in Eastern and Southern Africa	0	Abstract Background: Following confirmation of the effectiveness of voluntary medical male circumcision (VMMC) for HIV prevention, the World Health Organization and the Joint United Nations Programme on HIV/AIDS issued recommendations in 2007. Less than 5 y later, priority countries are at different stages of program scale-up. This paper analyzes the progress towards the scale-up of VMMC programs…	Yes	TIMOTHY M M FARLEY			Include	9	0	9	0	0	0	9	0	0	32451	TIM FARLEY	[]	7	22140368	FALSE	FARLEY	T	T FARLEY	TIMOTHY M M FARLEY	TIMOTHY FARLEY, TIM FARLEY, TIMOTHY M M FARLEY, T M M FARLEY, T M FARLEY, T FARLEY, TIM M M FARLEY	7	[]	male	constant	z No country reported
10.1016/j.contraception.2012.08.044	A multicenter randomized clinical trial of one-rod etonogestrel and two-rod levonorgestrel contraceptive implants with nonrandomized copper-IUD controls: methodology and insertion data	Included by VB	covidence-doi	23063337	A multicenter randomized clinical trial of one-rod etonogestrel and two-rod levonorgestrel contraceptive implants with nonrandomized copper-IUD controls: methodology and insertion data	OLAV MEIRIK, VIVIAN BRACHE, KIRIWAT ORAWAN, NDEMA ABU HABIB, JOHANNES SCHMIDT, NURIYE ORTAYLI, KELLY CULWELL, EMILY JACKSON, MOAZZAM ALI, WHO STUDY GROUP ON CONTRACEPTIVE IMPLANTS FOR WOMEN	Meirik O, Brache V, Orawan K, et al. A multicenter randomized clinical trial of one-rod etonogestrel and two-rod levonorgestrel contraceptive implants with nonrandomized copper-IUD controls: methodology and insertion data. Contraception. 2013;87(1):113-120. doi:10.1016/j.contraception.2012.08.044	Contraception	2013		10.1016/j.contraception.2012.08.044	Prirmary data	['Adult', 'Chi-Square Distribution', 'Contraception / methods', 'Contraceptive Agents, Female / administration & dosage', 'Contraceptive Agents, Female / adverse effects', 'Desogestrel / administration & dosage', 'Desogestrel / adverse effects', 'Drug Implants / adverse effects', 'Female', 'Humans', 'Intrauterine Device Expulsion', 'Intrauterine Devices, Copper', 'Levonorgestrel / administration …	10.1016/j.contraception.2012.08.044	0	Abstract Background: Comparative data on etonogestrel and two-rod levonorgestrel contraceptive implants are lacking. Study design: A multicenter, open, parallel-group trial with random allocation of implants was performed. For every second implant user, an age-matched woman choosing an intrauterine device (IUD) (TCu380A) was admitted. Methods and data on implant/IUD insertion and 6-week follow-up…	Yes				Include	10	1	9	44	0	44	10	1	0	2674	TIM FARLEY	[]	0	23063337	FALSE	FARLEY	T	T FARLEY	TIMOTHY M M FARLEY	TIMOTHY FARLEY, TIM FARLEY, TIMOTHY M M FARLEY, T M M FARLEY, T M FARLEY, T FARLEY, TIM M M FARLEY	7	[]	male	constant	z No country reported
1347812	Intrauterine devices and pelvic inflammatory disease: an international perspective	Has HRP authors	HRPPublicationsDatabase_UpdateDecember2014	1347812	Intrauterine devices and pelvic inflammatory disease: an international perspective	T M FARLEY, M J ROSENBERG, P J ROWE, J H CHEN, O MEIRIK	Farley TM, Rosenberg MJ, Rowe PJ, Chen JH, Meirik O. Intrauterine devices and pelvic inflammatory disease: an international perspective. Lancet. 1992;339(8796):785-788. doi:10.1016/0140-6736(92)91904-m	Lancet (London, England)	1992		10.1016/0140-6736(92)91904-m	Secondary data	['Adolescent', 'Adult', 'Female', 'Humans', 'Intrauterine Devices / adverse effects', 'Male', 'Meta-Analysis as Topic', 'Pelvic Inflammatory Disease / epidemiology', 'Pelvic Inflammatory Disease / etiology', 'Pilot Projects', 'Prospective Studies', 'Risk Factors']	1347812	0	Abstract The risk of pelvic inflammatory disease (PID) associated with use of an intrauterine device (IUD) has been an important concern that has dominated decisions on its use throughout the world, especially in the USA. Early research that suggested such an association led to both a dramatic decline in use of the method and its withdrawal from the US market by two manufacturers. However, factor…	Yes	OLAV MEIRIK, TIMOTHY M M FARLEY			Include	5	0	5	0	0	0	5	0	0	29335	M J ROSENBERG	[]	2	1347812	FALSE	ROSENBERG	M	M ROSENBERG	M J ROSENBERG	M J ROSENBERG	1	[]	unknown	constant	z No country reported
1347812	Intrauterine devices and pelvic inflammatory disease: an international perspective	Has HRP authors	HRPPublicationsDatabase_UpdateDecember2014	1347812	Intrauterine devices and pelvic inflammatory disease: an international perspective	T M FARLEY, M J ROSENBERG, P J ROWE, J H CHEN, O MEIRIK	Farley TM, Rosenberg MJ, Rowe PJ, Chen JH, Meirik O. Intrauterine devices and pelvic inflammatory disease: an international perspective. Lancet. 1992;339(8796):785-788. doi:10.1016/0140-6736(92)91904-m	Lancet (London, England)	1992		10.1016/0140-6736(92)91904-m	Secondary data	['Adolescent', 'Adult', 'Female', 'Humans', 'Intrauterine Devices / adverse effects', 'Male', 'Meta-Analysis as Topic', 'Pelvic Inflammatory Disease / epidemiology', 'Pelvic Inflammatory Disease / etiology', 'Pilot Projects', 'Prospective Studies', 'Risk Factors']	1347812	0	Abstract The risk of pelvic inflammatory disease (PID) associated with use of an intrauterine device (IUD) has been an important concern that has dominated decisions on its use throughout the world, especially in the USA. Early research that suggested such an association led to both a dramatic decline in use of the method and its withdrawal from the US market by two manufacturers. However, factor…	Yes	OLAV MEIRIK, TIMOTHY M M FARLEY			Include	5	0	5	0	0	0	5	0	0	29336	P J ROWE	[]	3	1347812	FALSE	ROWE	P	P ROWE	PATRICK ROWE	PATRICK ROWE, P J ROWE, P ROWE	3	[]	male	constant	z No country reported
2036795	Menstrual blood loss and body iron stores in Brazilian women	Has HRP authors	HRPPublicationsDatabase_UpdateDecember2014	2036795	Menstrual blood loss and body iron stores in Brazilian women	A T ANDRADE, J P SOUZA, S T SHAW JR, E M BELSEY, P J ROWE	Andrade AT, Souza JP, Shaw ST Jr, Belsey EM, Rowe PJ. Menstrual blood loss and body iron stores in Brazilian women. Contraception. 1991;43(3):241-249. doi:10.1016/0010-7824(91)90143-4	Contraception	1991		10.1016/0010-7824(91)90143-4	Other	['Administration, Oral', 'Adolescent', 'Adult', 'Anemia, Hypochromic / blood', 'Anemia, Hypochromic / epidemiology', 'Blood Volume', 'Brazil / epidemiology', 'Contraceptives, Oral / adverse effects', 'Female', 'Ferritins / blood', 'Hemoglobins / analysis', 'Humans', 'Iron / administration & dosage', 'Iron / blood', 'Menstruation / blood', 'Middle Aged']	2036795	0	Abstract Menstrual blood loss (MBL) studies are relevant for developing world women as this could be an important cause of anemia. Whenever a contraceptive method is to be used by such women, consideration should be given to the method which least affects the volume of MBL. In 309 women considered as clinically healthy, MBL, serum ferritin, serum iron and hemoglobin levels were measured: a mean M…	Yes	E M BELSEY			Include	5	0	5	0	0	0	5	0	0	42501	P J ROWE	[]	5	2036795	FALSE	ROWE	P	P ROWE	PATRICK ROWE	PATRICK ROWE, P J ROWE, P ROWE	3	[]	male	constant	z No country reported
The Effect of Doxycycline in Infertile Couples with Male Accessory-Gland Infection - A Double-Blind Prospective-Study	The Effect of Doxycycline in Infertile Couples with Male Accessory-Gland Infection - A Double-Blind Prospective-Study	Has HRP authors	HRPPublicationsDatabase_UpdateDecember2014	3539821	The effect of doxycycline in infertile couples with male accessory gland infection: a double blind prospective study	F H COMHAIRE, P J ROWE, T M FARLEY	Comhaire FH, Rowe PJ, Farley TM. The effect of doxycycline in infertile couples with male accessory gland infection: a double blind prospective study. Int J Androl. 1986;9(2):91-98. doi:10.1111/j.1365-2605.1986.tb00871.x	International journal of andrology	1986		10.1111/j.1365-2605.1986.tb00871.x	Other	['Bacterial Infections / drug therapy', 'Clinical Trials as Topic', 'Double-Blind Method', 'Doxycycline / therapeutic use', 'Epididymitis / drug therapy', 'Humans', 'Infertility, Male / drug therapy', 'Male', 'Prospective Studies', 'Prostatitis / drug therapy', 'Random Allocation', 'Sperm Motility']	The Effect of Doxycycline in Infertile Couples with Male Accessory-Gland Infection - A Double-Blind Prospective-Study	0	Abstract Male accessory gland infection (MAGI, epididymo-prostato-vesiculitis) with abnormal semen quality was rarely the only abnormality in infertile couples since it occurred in no more than 1.6% of 2871 couples evaluated in 7 centres during a 3-year period. Both partners of 33 infertile couples with no other demonstrable abnormality than abnormal semen and MAGI consented to participate in a d…	Yes	TIMOTHY M M FARLEY			Include	3	0	3	0	0	0	3	0	0	32549	P J ROWE	[]	2	3539821	FALSE	ROWE	P	P ROWE	PATRICK ROWE	PATRICK ROWE, P J ROWE, P ROWE	3	[]	male	constant	z No country reported
8870415	The association of Chlamydia trachomatis/gonococcal infection and tubal factor infertility	Unverified	HRPPublicationsDatabase_UpdateDecember2014	8870415	The association of Chlamydia trachomatis/gonococcal infection and tubal factor infertility	K SWASDIO, S RUGPAO, T TANSATHIT, C UTTAVICHAI, P JONGUSUK, T VUTAYAVANICH, A ORANRATANACHAI, N PRUTHITADA, S PEERAKOM, W ITTIPUNKUL, P J ROWE, M E WARD	Swasdio K, Rugpao S, Tansathit T, et al. The association of Chlamydia trachomatis/gonococcal infection and tubal factor infertility. J Obstet Gynaecol Res. 1996;22(4):331-340. doi:10.1111/j.1447-0756.1996.tb00985.x	The journal of obstetrics and gynaecology research	1996		10.1111/j.1447-0756.1996.tb00985.x	Prirmary data	['Adult', 'Antibodies, Bacterial / blood', 'Chlamydia Infections', 'Chlamydia trachomatis / immunology', 'Fallopian Tube Diseases / complications', 'Fallopian Tube Diseases / microbiology', 'Female', 'Fimbriae, Bacterial / immunology', 'Gonorrhea', 'Humans', 'Immunoglobulin A / blood', 'Immunoglobulin G / blood', 'Infertility, Female / etiology', 'Infertility, Female / microbiology', 'Male', 'Nei…	8870415	0	Abstract Objective: To determine the association of past Chlamydia trachomatis and past Neisseria gonorrhoeae infection with tubal factor infertility. Methods: A cross-sectional study was conducted. Cases consisted of 55 primary infertile women with laparoscopy confirmed tubal damage (group A) and their husbands, consecutively attending the Infertility Unit at Maharaj Nakorn Chiang Mai Hospital b…	Yes		Include	Rowe	Include	12	0	12	0	0	0	12	0	0	32887	P J ROWE	[]	11	8870415	FALSE	ROWE	P	P ROWE	PATRICK ROWE	PATRICK ROWE, P J ROWE, P ROWE	3	[]	male	constant	z No country reported
9849555	Evaluation of two clinical protocols for the management of women with vaginal discharge in southern Thailand	Unverified	HRPPublicationsDatabase_UpdateDecember2014	9849555	Evaluation of two clinical protocols for the management of women with vaginal discharge in southern Thailand	V CHANDEYING, S SKOV, M KEMAPUNMANUS, M LAW, A GEATER, P ROWE	Chandeying V, Skov S, Kemapunmanus M, Law M, Geater A, Rowe P. Evaluation of two clinical protocols for the management of women with vaginal discharge in southern Thailand. Sex Transm Infect. 1998;74(3):194-201. doi:10.1136/sti.74.3.194	Sexually transmitted infections	1998	PMC1758115	10.1136/sti.74.3.194	Other	['Adult', 'Anti-Infective Agents / therapeutic use', 'Candidiasis, Vulvovaginal / diagnosis', 'Candidiasis, Vulvovaginal / drug therapy', 'Clinical Protocols', 'Doxycycline / therapeutic use', 'Female', 'Gonorrhea / diagnosis', 'Gonorrhea / drug therapy', 'Humans', 'Leukorrhea / drug therapy', 'Leukorrhea / microbiology', 'Metronidazole / therapeutic use', 'Microbiological Techniques', 'Middle Ag…	9849555	0	Abstract Objectives: (1) To compare the effectiveness of two clinical protocols for the management of vaginal discharge in the situations where no laboratory facilities are available but speculum examination is possible and where basic laboratory facilities are available. (2) To determine clinical and simple laboratory indicators for diagnosis of patients with vaginal discharge in the local setti…	Yes		Rowe		Include	6	0	6	0	0	0	6	0	0	31348	P ROWE	[]	6	9849555	FALSE	ROWE	P	P ROWE	PATRICK ROWE	PATRICK ROWE, P J ROWE, P ROWE	3	[]	male	constant	z No country reported
10.1111/j.1447-0756.2009.01100.x	Maternal and fetal mortality and complications associated with cesarean section deliveries in teaching hospitals in Asia	Included by VB	covidence-doi	20178526	Maternal and fetal mortality and complications associated with cesarean section deliveries in teaching hospitals in Asia	VIRASAKDI CHONGSUVIVATWONG, HAFNI BACHTIAR, MAHBUB ELAHI CHOWDHURY, SUNIL FERNANDO, CHITKASAEM SUWANRATH, OUNJAI KOR ANANTAKUL, LE ANH TUAN, APIRADEE LIM, PISAKE LUMBIGANON, BEKHA MANANDHAR, MASRUL MUCHTAR, LUTFAN NAHAR, NGUYEN TRONG HIEU, PAN XIAO FANG, WITOON PRASERTCHAROENSUK, ERDENETUNGALAG RADNAABARZAR, DAULAT SIBUEA, KYU KYU THAN, PIANGJIT THARNPAISAN, TRAN SON THACH, PATRICK ROWE	Chongsuvivatwong V, Bachtiar H, Chowdhury ME, et al. Maternal and fetal mortality and complications associated with cesarean section deliveries in teaching hospitals in Asia. J Obstet Gynaecol Res. 2010;36(1):45-51. doi:10.1111/j.1447-0756.2009.01100.x	The journal of obstetrics and gynaecology research	2010		10.1111/j.1447-0756.2009.01100.x	Prirmary data	['Adolescent', 'Adult', 'Asia / epidemiology', 'Cesarean Section / mortality', 'Female', 'Fetal Mortality', 'Hospitals, Teaching / statistics & numerical data', 'Humans', 'Infant, Newborn', 'Male', 'Maternal Mortality', 'Middle Aged', 'Obstetric Labor Complications / epidemiology', 'Obstetric Labor Complications / mortality', 'Perinatal Mortality', 'Pregnancy', 'Prospective Studies', 'Young Adult…	10.1111/j.1447-0756.2009.01100.x	0	Abstract Aim: To compare the mortality, morbidity of emergency and elective cesarean section with vaginal delivery among Asian teaching hospitals. Methods: Hospital based prospective study at 12 centers of 9 countries. Results: 12 591 vaginal deliveries, 3062 elective and 4328 emergency cesarean section were followed up to 5 days postpartum. Maternal deaths (95% CI) per 1000 births among vaginal …	Yes				Include	21	0	21	0	0	0	21	0	0	2820	PATRICK ROWE	[]	21	20178526	FALSE	ROWE	P	P ROWE	PATRICK ROWE	PATRICK ROWE, P J ROWE, P ROWE	3	[]	male	constant	z No country reported
1347812	Intrauterine devices and pelvic inflammatory disease: an international perspective	Has HRP authors	HRPPublicationsDatabase_UpdateDecember2014	1347812	Intrauterine devices and pelvic inflammatory disease: an international perspective	T M FARLEY, M J ROSENBERG, P J ROWE, J H CHEN, O MEIRIK	Farley TM, Rosenberg MJ, Rowe PJ, Chen JH, Meirik O. Intrauterine devices and pelvic inflammatory disease: an international perspective. Lancet. 1992;339(8796):785-788. doi:10.1016/0140-6736(92)91904-m	Lancet (London, England)	1992		10.1016/0140-6736(92)91904-m	Secondary data	['Adolescent', 'Adult', 'Female', 'Humans', 'Intrauterine Devices / adverse effects', 'Male', 'Meta-Analysis as Topic', 'Pelvic Inflammatory Disease / epidemiology', 'Pelvic Inflammatory Disease / etiology', 'Pilot Projects', 'Prospective Studies', 'Risk Factors']	1347812	0	Abstract The risk of pelvic inflammatory disease (PID) associated with use of an intrauterine device (IUD) has been an important concern that has dominated decisions on its use throughout the world, especially in the USA. Early research that suggested such an association led to both a dramatic decline in use of the method and its withdrawal from the US market by two manufacturers. However, factor…	Yes	OLAV MEIRIK, TIMOTHY M M FARLEY			Include	5	0	5	0	0	0	5	0	0	29337	J H CHEN	[]	4	1347812	FALSE	CHEN	J	J CHEN	J H CHEN	J H CHEN, J K CHEN	2	[]	unknown	constant	z No country reported
A Multicentered Phase-Iii Comparative Clinical-Trial of Mesigyna Cyclofem and Injectable No.1 Given Monthly by Intramuscular Injection to Chinese Women .1. Contraceptive Efficacy and Side-Effects	A Multicentered Phase-Iii Comparative Clinical-Trial of Mesigyna Cyclofem and Injectable No.1 Given Monthly by Intramuscular Injection to Chinese Women .1. Contraceptive Efficacy and Side-Effects	Unverified	HRPPublicationsDatabase_UpdateDecember2014	7621685	A multicentred phase III comparative clinical trial of Mesigyna, Cyclofem and Injectable No. 1 given monthly by intramuscular injection to Chinese women. I. Contraceptive efficacy and sid effects	G W SANG, Q X SHAO, R S GE, J L GE, J K CHEN, S SONG, K J FANG, M L HE, S Y LUO, S F CHEN	Sang GW, Shao QX, Ge RS, et al. A multicentred phase III comparative clinical trial of Mesigyna, Cyclofem and Injectable No. 1 given monthly by intramuscular injection to Chinese women. I. Contraceptive efficacy and sid effects. Contraception. 1995;51(3):167-183. doi:10.1016/0010-7824(95)00013-z	Contraception	1995		10.1016/0010-7824(95)00013-z	Other	['Adolescent', 'Adult', 'Amenorrhea / chemically induced', 'Blood Pressure / drug effects', 'Blood Pressure / physiology', 'Body Weight / drug effects', 'Body Weight / physiology', 'China', 'Contraceptive Agents, Female / administration & dosage', 'Contraceptive Agents, Female / adverse effects', 'Contraceptive Agents, Female / standards', 'Contraceptives, Oral, Combined / administration & dosage…	A Multicentered Phase-Iii Comparative Clinical-Trial of Mesigyna Cyclofem and Injectable No.1 Given Monthly by Intramuscular Injection to Chinese Women .1. Contraceptive Efficacy and Side-Effects	0	Abstract A phase III clinical study was carried out among 5680 fertile Chinese women to evaluate efficacy and side effects of three monthly injectable contraceptives: Mesigyna, Cyclofem and Chinese Injectable No. 1. When used in a once-a-month treatment schedule (part 1 of study), the effectiveness of Chinese Injectable No. 1 was unacceptably low; 36 pregnancies occurred during the first 1743 wom…	Yes		D'Arcangues; Hall		Include	10	0	10	0	0	0	10	0	0	33583	J K CHEN	[]	5	7621685	FALSE	CHEN	J	J CHEN	J H CHEN	J H CHEN, J K CHEN	2	[]	unknown	constant	z No country reported
7621686	A multicentred phase III comparative clinical trial of Mesigyna Cyclofem and Injectable No. 1 given by intramuscular injection to Chinese women. II. The comparison of bleeding patterns	Unverified	HRPPublicationsDatabase_UpdateDecember2014	7621686	A multicentred phase III comparative clinical trial of Mesigyna, Cyclofem and Injectable No. 1 given by intramuscular injection to Chinese women. II. The comparison of bleeding patterns	G W SANG, Q X SHAO, R S GE, J L GE, J K CHEN, S SONG, K J FANG, M L HE, S Y LUO, S F CHEN	Sang GW, Shao QX, Ge RS, et al. A multicentred phase III comparative clinical trial of Mesigyna, Cyclofem and Injectable No. 1 given by intramuscular injection to Chinese women. II. The comparison of bleeding patterns. Contraception. 1995;51(3):185-192. doi:10.1016/0010-7824(95)00014-2	Contraception	1995		10.1016/0010-7824(95)00014-2	Other	['Adolescent', 'Adult', 'Contraceptive Agents, Female / administration & dosage', 'Contraceptive Agents, Female / adverse effects', 'Contraceptive Agents, Female / standards', 'Contraceptives, Oral, Combined / administration & dosage', 'Contraceptives, Oral, Combined / adverse effects', 'Contraceptives, Oral, Combined / standards', 'Dose-Response Relationship, Drug', 'Drug Combinations', 'Estradi…	7621686	0	Abstract Between 1988 and 1992, a randomized phase III clinical trial was conducted in China to compare three monthly injectable contraceptives: Mesigyna, Cyclofem and Injectable No. 1. This paper presents a detailed analysis of the menstrual diaries provided by 5098 (89%) of the subjects. In total, 902, 903 and 913 diaries were analyzed to compare bleeding patterns induced by Mesigyna, Cyclofem …	Yes		D'Arcangues; Hall		Include	10	0	10	0	0	0	10	0	0	33593	J K CHEN	[]	5	7621686	FALSE	CHEN	J	J CHEN	J H CHEN	J H CHEN, J K CHEN	2	[]	unknown	constant	z No country reported
10759273	Comparison of two doses of mifepristone in combination with misoprostol for early medical abortion: a randomised trial	Unverified	HRPPublicationsDatabase_UpdateDecember2014	10759273	Comparison of two doses of mifepristone in combination with misoprostol for early medical abortion: a randomised trial	WORLD HEALTH ORGANISATION TASK FORCE ON POST OVULATORY METHODS OF FERTILITY REGULATION, SPECIAL PROGRAMME OF RESEARCH DEVELOPMENT AND RESEARCH TRAINING, WORLD HEALTH ORGANISATION	World Health Organisation Task Force on Post-ovulatory Methods of Fertility Regulation; Special Programme of Research, Development and Research Training; World Health Organisation. Comparison of two doses of mifepristone in combination with misoprostol for early medical abortion: a randomised trial. BJOG. 2000;107(4):524-530. doi:10.1111/j.1471-0528.2000.tb13273.x	BJOG : an international journal of obstetrics and gynaecology	2000		10.1111/j.1471-0528.2000.tb13273.x	Other	['Abortifacient Agents, Nonsteroidal / administration & dosage', 'Abortifacient Agents, Nonsteroidal / adverse effects', 'Abortion, Induced / methods', 'Adult', 'Double-Blind Method', 'Drug Administration Schedule', 'Female', 'Gestational Age', 'Humans', 'Logistic Models', 'Misoprostol / administration & dosage', 'Misoprostol / adverse effects', 'Pregnancy', 'Treatment Outcome']	10759273	0	Abstract Objectives: To compare the efficacy of two different regimens of mifepristone followed by misoprostol for medical abortion in women with menstrual delay of < or = 35 days. Design: Double-blind, randomised controlled trial. Setting: Seventeen centres internationally. Participants: We enrolled 1,589 healthy pregnant women with menstrual delay of < or = 35 days who were requesting nonsurgic…	Yes		Group authorship, HRP authors		Include	3	3	0	18	0	18	3	3	0	34417	J K CHEN	[]	0	10759273	FALSE	CHEN	J	J CHEN	J H CHEN	J H CHEN, J K CHEN	2	[]	unknown	constant	z No country reported
1347812	Intrauterine devices and pelvic inflammatory disease: an international perspective	Has HRP authors	HRPPublicationsDatabase_UpdateDecember2014	1347812	Intrauterine devices and pelvic inflammatory disease: an international perspective	T M FARLEY, M J ROSENBERG, P J ROWE, J H CHEN, O MEIRIK	Farley TM, Rosenberg MJ, Rowe PJ, Chen JH, Meirik O. Intrauterine devices and pelvic inflammatory disease: an international perspective. Lancet. 1992;339(8796):785-788. doi:10.1016/0140-6736(92)91904-m	Lancet (London, England)	1992		10.1016/0140-6736(92)91904-m	Secondary data	['Adolescent', 'Adult', 'Female', 'Humans', 'Intrauterine Devices / adverse effects', 'Male', 'Meta-Analysis as Topic', 'Pelvic Inflammatory Disease / epidemiology', 'Pelvic Inflammatory Disease / etiology', 'Pilot Projects', 'Prospective Studies', 'Risk Factors']	1347812	0	Abstract The risk of pelvic inflammatory disease (PID) associated with use of an intrauterine device (IUD) has been an important concern that has dominated decisions on its use throughout the world, especially in the USA. Early research that suggested such an association led to both a dramatic decline in use of the method and its withdrawal from the US market by two manufacturers. However, factor…	Yes	OLAV MEIRIK, TIMOTHY M M FARLEY			Include	5	0	5	0	0	0	5	0	0	29338	O MEIRIK	[]	5	1347812	FALSE	MEIRIK	O	O MEIRIK	OLAV MEIRIK	OLAV MEIRIK, O MEIRIK	2	[]	male	constant	z No country reported
1428644	Register studies and clinical studies in the evaluation of antenatal care	Has HRP authors	HRPPublicationsDatabase_UpdateDecember2014	1428644	Register studies and clinical studies in the evaluation of antenatal care	O MEIRIK	Meirik O. Register studies and clinical studies in the evaluation of antenatal care. Int J Technol Assess Health Care. 1992;8 Suppl 1:46-48. doi:10.1017/s0266462300012897	International journal of technology assessment in health care	1992		10.1017/s0266462300012897	Secondary data	['Data Interpretation, Statistical', 'Epidemiologic Methods', 'Female', 'Humans', 'Prenatal Care / standards', 'Prenatal Care / statistics & numerical data', 'Program Evaluation', 'Registries', 'Sweden']	1428644	0	Abstract The advantages and limitations of national registers containing individual identification numbers in clinical epidemiological research are reviewed. The author concludes that such registers are very valuable for epidemiological research and for formulation of research questions of public health importance.	Yes	OLAV MEIRIK			Include	1	0	1	0	0	0	1	0	0	36055	O MEIRIK	[]	1	1428644	FALSE	MEIRIK	O	O MEIRIK	OLAV MEIRIK	OLAV MEIRIK, O MEIRIK	2	[]	male	constant	z No country reported
1645075	Who continues to smoke while pregnant?	Has HRP authors	HRPPublicationsDatabase_UpdateDecember2014	1645075	Who continues to smoke while pregnant?	S CNATTINGIUS, G LINDMARK, O MEIRIK	Cnattingius S, Lindmark G, Meirik O. Who continues to smoke while pregnant?. J Epidemiol Community Health. 1992;46(3):218-221. doi:10.1136/jech.46.3.218	Journal of epidemiology and community health	1992	PMC1059554	10.1136/jech.46.3.218	Other	['Adolescent', 'Adult', 'Age Factors', 'Female', 'Humans', 'Pregnancy', 'Pregnancy Complications / epidemiology', 'Pregnancy Outcome', 'Prospective Studies', 'Risk Factors', 'Smoking / epidemiology', 'Smoking Cessation', 'Socioeconomic Factors', 'Sweden / epidemiology']	1645075	0	Abstract Study objective: The aim was to study changes in smoking habits during pregnancy and differences in characteristics between women who stop smoking and those who continue to smoke during pregnancy. Design: The study was a population based prospective study. Self administered questionnaires were completed on three occasions. Setting: The study area was Uppsala county, Sweden, in 1987. Part…	Yes	OLAV MEIRIK			Include	3	0	3	0	0	0	3	0	0	32524	O MEIRIK	[]	3	1645075	FALSE	MEIRIK	O	O MEIRIK	OLAV MEIRIK	OLAV MEIRIK, O MEIRIK	2	[]	male	constant	z No country reported
Breast-Cancer and Oral-Contraceptives - Patterns of Risk Among Parous and Nulliparous Women - Further Analysis of the Swedish-Norwegian Material	Breast-Cancer and Oral-Contraceptives - Patterns of Risk Among Parous and Nulliparous Women - Further Analysis of the Swedish-Norwegian Material	Has HRP authors	HRPPublicationsDatabase_UpdateDecember2014	2721197	Breast cancer and oral contraceptives: patterns of risk among parous and nulliparous women--further analysis of the Swedish-Norwegian material	O MEIRIK, T M FARLEY, E LUND, H O ADAMI, T CHRISTOFFERSEN, P BERGSJÖ	Meirik O, Farley TM, Lund E, Adami HO, Christoffersen T, Bergsjö P. Breast cancer and oral contraceptives: patterns of risk among parous and nulliparous women--further analysis of the Swedish-Norwegian material. Contraception. 1989;39(5):471-475. doi:10.1016/0010-7824(89)90102-9	Contraception	1989		10.1016/0010-7824(89)90102-9	Prirmary data	['Adult', 'Breast Neoplasms / chemically induced', 'Breast Neoplasms / epidemiology', 'Breast Neoplasms / etiology', 'Contraceptives, Oral / adverse effects', 'Female', 'Humans', 'Norway', 'Pregnancy', 'Risk Factors', 'Sweden']	Breast-Cancer and Oral-Contraceptives - Patterns of Risk Among Parous and Nulliparous Women - Further Analysis of the Swedish-Norwegian Material	0	Abstract A Swedish-Norwegian case-control study comprising 473 women less than 45 years old with newly diagnosed invasive breast cancer diagnosed in 1984-85, and 722 age-matched control women, was reanalyzed to evaluate if nulliparous women who had used oral contraceptives (OCs) were at particular risk for breast cancer. The relative risk for nulliparous women who had used OCs for eight years or …	Yes	OLAV MEIRIK, TIMOTHY M M FARLEY			Include	6	0	6	0	0	0	6	0	0	38111	O MEIRIK	['WORLD HEALTH ORGANIZATION GENEVA 27 SWITZERLAND.']	1	2721197	FALSE	MEIRIK	O	O MEIRIK	OLAV MEIRIK	OLAV MEIRIK, O MEIRIK	2	['SWITZERLAND']	male	constant	SWITZERLAND	Switzerland	CH	CHE
7861575	Depot medroxyprogesterone acetate and breast cancer. A pooled analysis of the World Health Organization and New Zealand studies	Has HRP authors	HRPPublicationsDatabase_UpdateDecember2014	7861575	Depot medroxyprogesterone acetate and breast cancer. A pooled analysis of the World Health Organization and New Zealand studies	D C SKEGG, E A NOONAN, C PAUL, G F SPEARS, O MEIRIK, D B THOMAS	Skegg DC, Noonan EA, Paul C, Spears GF, Meirik O, Thomas DB. Depot medroxyprogesterone acetate and breast cancer. A pooled analysis of the World Health Organization and New Zealand studies. JAMA. 1995;273(10):799-804. doi:10.1001/jama.273.10.799	JAMA	1995		10.1001/jama.273.10.799	Secondary data	['Adolescent', 'Adult', 'Breast Neoplasms / chemically induced', 'Breast Neoplasms / epidemiology', 'Delayed-Action Preparations', 'Female', 'Humans', 'Kenya', 'Logistic Models', 'Medroxyprogesterone Acetate / administration & dosage', 'Medroxyprogesterone Acetate / adverse effects', 'Mexico', 'Middle Aged', 'New Zealand', 'Risk Factors', 'Thailand', 'Time Factors', 'World Health Organization']	7861575	0	Abstract Background: Although depot medroxyprogesterone acetate (DMPA) (Depo-Provera) has now been approved for marketing as a contraceptive in the United States, there are still unresolved issues about the relation between DMPA and risk of breast cancer. The two substantial case-control studies of this association yielded similar but inconclusive results. Because their designs were compatible, t…	Yes	OLAV MEIRIK			Include	6	0	6	0	0	0	6	0	0	34251	O MEIRIK	[]	5	7861575	FALSE	MEIRIK	O	O MEIRIK	OLAV MEIRIK	OLAV MEIRIK, O MEIRIK	2	[]	male	constant	z No country reported
8204358	Oral contraceptives and prognosis in breast cancer: effects of duration latency recency age at first use and relation to parity and body mass index in young women with breast cancer	Has HRP authors	HRPPublicationsDatabase_UpdateDecember2014	8204358	Oral contraceptives and prognosis in breast cancer: effects of duration, latency, recency, age at first use and relation to parity and body mass index in young women with breast cancer	L HOLMBERG, E LUND, R BERGSTRÖM, H O ADAMI, O MEIRIK	Holmberg L, Lund E, Bergström R, Adami HO, Meirik O. Oral contraceptives and prognosis in breast cancer: effects of duration, latency, recency, age at first use and relation to parity and body mass index in young women with breast cancer. Eur J Cancer. 1994;30A(3):351-354. doi:10.1016/0959-8049(94)90255-0	European journal of cancer (Oxford, England : 1990)	1994		10.1016/0959-8049(94)90255-0	Secondary data	['Adult', 'Age Factors', 'Body Mass Index', 'Breast Neoplasms / chemically induced', 'Breast Neoplasms / mortality', 'Case-Control Studies', 'Contraceptives, Oral / adverse effects', 'Female', 'Humans', 'Middle Aged', 'Parity', 'Prognosis', 'Proportional Hazards Models', 'Survival Analysis', 'Time Factors']	8204358	0	Abstract The aim of this study was to examine associations between oral contraceptive (OC) use, body mass index (BMI = weight/height2) and prognosis in invasive breast cancer diagnosed before the age of 45. Survival analyses of a consecutive sample of breast cancer patients were undertaken. The cases were initially registered in a nationwide case-control study of OC use and risk of premenopausal …	Yes	OLAV MEIRIK			Include	5	0	5	0	0	0	5	0	0	30450	O MEIRIK	[]	5	8204358	FALSE	MEIRIK	O	O MEIRIK	OLAV MEIRIK	OLAV MEIRIK, O MEIRIK	2	[]	male	constant	z No country reported
8610687	Prostitution condom use and invasive squamous cell cervical cancer in Thailand	Has HRP authors	HRPPublicationsDatabase_UpdateDecember2014	8610687	Prostitution, condom use, and invasive squamous cell cervical cancer in Thailand	D B THOMAS, R M RAY, T PARDTHAISONG, S CHUTIVONGSE, S KOETSAWANG, S SILPISORNKOSOL, P VIRUTAMASEN, W M CHRISTOPHERSON, J L MELNICK, O MEIRIK, T M FARLEY, G RIOTTON	Thomas DB, Ray RM, Pardthaisong T, et al. Prostitution, condom use, and invasive squamous cell cervical cancer in Thailand. Am J Epidemiol. 1996;143(8):779-786. doi:10.1093/oxfordjournals.aje.a008815	American journal of epidemiology	1996		10.1093/oxfordjournals.aje.a008815	Prirmary data	['Adult', 'Carcinoma, Squamous Cell / epidemiology', 'Carcinoma, Squamous Cell / etiology', 'Carcinoma, Squamous Cell / prevention & control', 'Case-Control Studies', 'Condoms / statistics & numerical data', 'Female', 'Humans', 'Interviews as Topic', 'Male', 'Middle Aged', 'Risk', 'Sex Work / statistics & numerical data', 'Sexually Transmitted Diseases / epidemiology', 'Surveys and Questionnaires…	8610687	0	Abstract Cervical cancer is probably caused by a sexually transmitted agent. A case-control study was conducted in three hospitals in Thailand to investigate further the role of male sexual behavior, particularly regarding sexual contacts with prostitutes, in the development of this disease. Data were obtained from interviews with 225 married women with invasive squamous cell cervical carcinoma a…	Yes	OLAV MEIRIK, TIMOTHY M M FARLEY			Include	12	0	12	0	0	0	12	0	0	33535	O MEIRIK	[]	10	8610687	FALSE	MEIRIK	O	O MEIRIK	OLAV MEIRIK	OLAV MEIRIK, O MEIRIK	2	[]	male	constant	z No country reported
8735349	Research on the menopause	Has HRP authors	HRPPublicationsDatabase_UpdateDecember2014	8735349	Research on the menopause	B S HULKA, O MEIRIK	Hulka BS, Meirik O. Research on the menopause. Maturitas. 1996;23(2):109-112. doi:10.1016/0378-5122(95)00967-1	Maturitas	1996		10.1016/0378-5122(95)00967-1	Other	['Cohort Studies', 'Developed Countries', 'Developing Countries', 'Estrogen Replacement Therapy', 'Female', 'Humans', 'Menopause / ethnology', 'Menopause / physiology', 'Menopause / psychology', 'Osteoporosis, Postmenopausal / prevention & control', 'Osteoporosis, Postmenopausal / therapy', 'Postmenopause / ethnology', 'Postmenopause / physiology', 'Postmenopause / psychology', 'Prospective Studi…	8735349	0		Yes	OLAV MEIRIK			Include	2	0	2	0	0	0	2	0	0	30313	O MEIRIK	[]	2	8735349	FALSE	MEIRIK	O	O MEIRIK	OLAV MEIRIK	OLAV MEIRIK, O MEIRIK	2	[]	male	constant	z No country reported
8899262	Oral contraceptives and thrombotic diseases: impact of new epidemiological studies	Has HRP authors	HRPPublicationsDatabase_UpdateDecember2014	8899262	Oral contraceptives and thrombotic diseases: impact of new epidemiological studies	T M FARLEY, O MEIRIK, N R POULTER, C L CHANG, M G MARMOT	Farley TM, Meirik O, Poulter NR, Chang CL, Marmot MG. Oral contraceptives and thrombotic diseases: impact of new epidemiological studies. Contraception. 1996;54(3):193-198. doi:10.1016/s0010-7824(96)00166-7	Contraception	1996		10.1016/s0010-7824(96)00166-7	Other	['Age Distribution', 'Contraceptives, Oral / adverse effects', 'Female', 'Humans', 'Incidence', 'Patient Selection', 'Risk Factors', 'Selection Bias', 'Thrombophlebitis / chemically induced', 'Thrombophlebitis / epidemiology', 'Time Factors']	8899262	0		Yes	OLAV MEIRIK, TIMOTHY M M FARLEY			Include	5	0	5	0	0	0	5	0	0	29616	O MEIRIK	[]	2	8899262	FALSE	MEIRIK	O	O MEIRIK	OLAV MEIRIK	OLAV MEIRIK, O MEIRIK	2	[]	male	constant	z No country reported
9078227	Third-generation oral contraceptives and venous thrombosis	Has HRP authors	HRPPublicationsDatabase_UpdateDecember2014	9078227	Third-generation oral contraceptives and venous thrombosis	N R POULTER, C L CHANG, M MARMOT, T M FARLEY, O MEIRIK	Poulter NR, Chang CL, Marmot M, Farley TM, Meirik O. Third-generation oral contraceptives and venous thrombosis. Lancet. 1997;349(9053):732. doi:10.1016/s0140-6736(05)60174-2	Lancet (London, England)	1997		10.1016/s0140-6736(05)60174-2	Other	['Age Factors', 'Case-Control Studies', 'Cohort Studies', 'Contraceptives, Oral / adverse effects', 'Contraceptives, Oral, Synthetic / adverse effects', 'Female', 'Humans', 'Logistic Models', 'Thromboembolism / chemically induced', 'Thrombophlebitis / chemically induced']	9078227	0		Yes	OLAV MEIRIK, TIMOTHY M M FARLEY			Include	5	0	5	0	0	0	5	0	0	37257	O MEIRIK	[]	5	9078227	FALSE	MEIRIK	O	O MEIRIK	OLAV MEIRIK	OLAV MEIRIK, O MEIRIK	2	[]	male	constant	z No country reported
9457127	Hormonal contraception and genital-tract shedding of HIV-1-infected cells	Has HRP authors	HRPPublicationsDatabase_UpdateDecember2014	9457127	Hormonal contraception and genital-tract shedding of HIV-1-infected cells	A DUERR, K CURTIS, J D SHELTON, O MEIRIK	Duerr A, Curtis K, Shelton JD, Meirik O. Hormonal contraception and genital-tract shedding of HIV-1-infected cells. Lancet. 1998;351(9098):294-295. doi:10.1016/s0140-6736(05)78234-9	Lancet (London, England)	1998		10.1016/s0140-6736(05)78234-9	Other	['Cervix Uteri / drug effects', 'Cervix Uteri / virology', 'Contraceptives, Oral, Hormonal / pharmacology', 'Female', 'HIV-1 / isolation & purification', 'Humans', 'Odds Ratio', 'Vagina / drug effects', 'Vagina / virology', 'Virus Shedding / drug effects']	9457127	0		Yes	OLAV MEIRIK			Include	4	0	4	0	0	0	4	0	0	32318	O MEIRIK	[]	4	9457127	FALSE	MEIRIK	O	O MEIRIK	OLAV MEIRIK	OLAV MEIRIK, O MEIRIK	2	[]	male	constant	z No country reported
9482471	Risks of oral contraceptives	Has HRP authors	HRPPublicationsDatabase_UpdateDecember2014	9482471	Risks of oral contraceptives	O MEIRIK	Meirik O. Risks of oral contraceptives. Lancet. 1998;351(9101):521. doi:10.1016/S0140-6736(05)78712-2	Lancet (London, England)	1998		10.1016/S0140-6736(05)78712-2	Other	['Cardiovascular Diseases / chemically induced', 'Cardiovascular Diseases / epidemiology', 'Contraceptives, Oral / adverse effects', 'Female', 'Humans', 'Risk Factors']	9482471	0		Yes	OLAV MEIRIK			Include	1	0	1	0	0	0	1	0	0	37165	O MEIRIK	[]	1	9482471	FALSE	MEIRIK	O	O MEIRIK	OLAV MEIRIK	OLAV MEIRIK, O MEIRIK	2	[]	male	constant	z No country reported
9554244	Norplant consensus statement and background review	Has HRP authors	HRPPublicationsDatabase_UpdateDecember2014	9554244	Norplant consensus statement and background review	I S FRASER, A TIITINEN, B AFFANDI, V BRACHE, H B CROXATTO, S DIAZ, J GINSBURG, S GU, P HOLMA, E JOHANSSON, O MEIRIK, D R MISHELL JR, H A NASH, B VON SCHOULTZ, I SIVIN	Fraser IS, Tiitinen A, Affandi B, et al. Norplant consensus statement and background review. Contraception. 1998;57(1):1-9. doi:10.1016/s0010-7824(97)00200-x	Contraception	1998		10.1016/s0010-7824(97)00200-x	Secondary data	['Contraceptive Agents, Female / adverse effects', 'Contraceptive Agents, Female / pharmacology', 'Contraceptive Agents, Female / therapeutic use', 'Drug Implants', 'Female', 'Humans', 'Levonorgestrel / adverse effects', 'Levonorgestrel / pharmacology', 'Levonorgestrel / therapeutic use', 'Progesterone Congeners / adverse effects', 'Progesterone Congeners / pharmacology', 'Progesterone Congeners …	9554244	0	Abstract This review has highlighted the attributes of a very important new method of contraception. The signatories to this document agree that, with the provision of appropriate information and instruction for the user, Norplant is a good contraceptive choice to be made available worldwide in family planning programs that have the resources for appropriate training and counseling. The signatori…	Yes	OLAV MEIRIK			Include	15	0	15	0	0	0	15	0	0	29998	O MEIRIK	[]	11	9554244	FALSE	MEIRIK	O	O MEIRIK	OLAV MEIRIK	OLAV MEIRIK, O MEIRIK	2	[]	male	constant	z No country reported
9554253	Oral contraceptives and risk of venous thromboembolism: impact of duration of use	Has HRP authors	HRPPublicationsDatabase_UpdateDecember2014	9554253	Oral contraceptives and risk of venous thromboembolism: impact of duration of use	T M FARLEY, O MEIRIK, M G MARMOT, C L CHANG, N R POULTER	Farley TM, Meirik O, Marmot MG, Chang CL, Poulter NR. Oral contraceptives and risk of venous thromboembolism: impact of duration of use. Contraception. 1998;57(1):61-65. doi:10.1016/s0010-7824(97)00209-6	Contraception	1998		10.1016/s0010-7824(97)00209-6	Other	['Contraceptives, Oral / adverse effects', 'Female', 'Humans', 'Odds Ratio', 'Risk Factors', 'Thromboembolism / chemically induced', 'Thromboembolism / epidemiology', 'Time Factors']	9554253	0		Yes	OLAV MEIRIK, TIMOTHY M M FARLEY			Include	5	0	5	0	0	0	5	0	0	29595	O MEIRIK	[]	2	9554253	FALSE	MEIRIK	O	O MEIRIK	OLAV MEIRIK	OLAV MEIRIK, O MEIRIK	2	[]	male	constant	z No country reported
9616432	Relation between induced abortion and breast cancer	Has HRP authors	HRPPublicationsDatabase_UpdateDecember2014	9616432	Relation between induced abortion and breast cancer	O MEIRIK, H O ADAMI, G EKLUND	Meirik O, Adami HO, Eklund G. Relation between induced abortion and breast cancer. J Epidemiol Community Health. 1998;52(3):209-211. doi:10.1136/jech.52.3.209	Journal of epidemiology and community health	1998	PMC1756684	10.1136/jech.52.3.209	Other	['Abortion, Induced / adverse effects', 'Bias', 'Breast Neoplasms / epidemiology', 'Breast Neoplasms / etiology', 'Female', 'Humans', 'Pregnancy']	9616432	0		Yes	OLAV MEIRIK			Include	3	0	3	0	0	0	3	0	0	38036	O MEIRIK	[]	1	9616432	FALSE	MEIRIK	O	O MEIRIK	OLAV MEIRIK	OLAV MEIRIK, O MEIRIK	2	[]	male	constant	z No country reported
9805720	Antenatal care in developed countries	Has HRP authors	HRPPublicationsDatabase_UpdateDecember2014	9805720	Antenatal care in developed countries	G LINDMARK, H BERENDES, O MEIRIK	Lindmark G, Berendes H, Meirik O. Antenatal care in developed countries. Paediatr Perinat Epidemiol. 1998;12 Suppl 2:4-6. doi:10.1046/j.1365-3016.12.s2.5.x	Paediatric and perinatal epidemiology	1998		10.1046/j.1365-3016.12.s2.5.x	Other	['Developed Countries', 'Europe', 'Evidence-Based Medicine', 'Female', 'Health Services Misuse', 'Health Services Research / methods', 'Humans', 'Patient Acceptance of Health Care', 'Pregnancy', 'Prenatal Care / organization & administration', 'United States']	9805720	0		Yes	OLAV MEIRIK			Include	3	0	3	0	0	0	3	0	0	35897	O MEIRIK	[]	3	9805720	FALSE	MEIRIK	O	O MEIRIK	OLAV MEIRIK	OLAV MEIRIK, O MEIRIK	2	[]	male	constant	z No country reported
10396518	Combined oral contraceptives, smoking, and cardiovascular risk.	Included by VB	covidence-doi	10396518	Combined oral contraceptives, smoking, and cardiovascular risk	T M FARLEY, O MEIRIK, C L CHANG, N R POULTER	Farley TM, Meirik O, Chang CL, Poulter NR. Combined oral contraceptives, smoking, and cardiovascular risk. J Epidemiol Community Health. 1998;52(12):775-785. doi:10.1136/jech.52.12.775	Journal of epidemiology and community health	1998	PMC1756661	10.1136/jech.52.12.775	Prirmary data	['Adult', 'Age Distribution', 'Cardiovascular Diseases / mortality', 'Case-Control Studies', 'Cerebrovascular Disorders / mortality', 'Contraceptives, Oral, Combined / adverse effects', 'England / epidemiology', 'Female', 'Humans', 'Incidence', 'Myocardial Infarction / mortality', 'Risk Factors', 'Smoking / adverse effects', 'Thrombophlebitis / mortality']	10396518	0	Abstract Study objective: To assess age specific incidence and mortality of stroke, acute myocardial infarction (AMI), and idiopathic venous thromboembolism (VTE) associated with use of modern low dose combined oral contraceptives (OCs) and the interaction with smoking. Design: Hospital-based case-control study. Setting: Hospitals in Oxford region in the United Kingdom, which covered a defined po…	Yes				Include	4	0	4	0	0	0	4	0	0	8168	O MEIRIK	[]	2	10396518	FALSE	MEIRIK	O	O MEIRIK	OLAV MEIRIK	OLAV MEIRIK, O MEIRIK	2	[]	male	constant	z No country reported
10440309	Effect on stroke of different progestagens in low oestrogen dose oral contraceptives. WHO Collaborative Study of Cardiovascular Disease and Steroid Hormone Contraception	Has HRP authors	HRPPublicationsDatabase_UpdateDecember2014	10440309	Effect on stroke of different progestagens in low oestrogen dose oral contraceptives. WHO Collaborative Study of Cardiovascular Disease and Steroid Hormone Contraception	N R POULTER, C L CHANG, T M FARLEY, M G MARMOT, O MEIRIK	Poulter NR, Chang CL, Farley TM, Marmot MG, Meirik O. Effect on stroke of different progestagens in low oestrogen dose oral contraceptives. WHO Collaborative Study of Cardiovascular Disease and Steroid Hormone Contraception. Lancet. 1999;354(9175):301-302. doi:10.1016/s0140-6736(99)01013-2	Lancet (London, England)	1999		10.1016/s0140-6736(99)01013-2	Prirmary data	['Adult', 'Case-Control Studies', 'Cerebrovascular Disorders / chemically induced', 'Contraceptives, Oral, Synthetic / adverse effects', 'Desogestrel / adverse effects', 'Female', 'Humans', 'Levonorgestrel / adverse effects', 'Norpregnenes / adverse effects', 'Odds Ratio', 'Progesterone Congeners / adverse effects', 'Risk Factors']	10440309	0	Abstract The multicentre WHO collaborative case-control study had limited power to differentiate stroke risks by progestagen component in low dose combined oral contraceptives. Given this caveat, odds ratios for ischaemic, haemorrhagic, and all strokes combined associated with use of oral contraceptives containing desogestrel or gestodene ("third generation") were found to be similar to those con…	Yes	OLAV MEIRIK, TIMOTHY M M FARLEY			Include	5	0	5	0	0	0	5	0	0	37262	O MEIRIK	[]	5	10440309	FALSE	MEIRIK	O	O MEIRIK	OLAV MEIRIK	OLAV MEIRIK, O MEIRIK	2	[]	male	constant	z No country reported
10560679	Risk of cardiovascular diseases associated with oral progestagen preparations with therapeutic indications	Has HRP authors	HRPPublicationsDatabase_UpdateDecember2014	10560679	Risk of cardiovascular diseases associated with oral progestagen preparations with therapeutic indications	N R POULTER, C L CHANG, T M FARLEY, O MEIRIK	Poulter NR, Chang CL, Farley TM, Meirik O. Risk of cardiovascular diseases associated with oral progestagen preparations with therapeutic indications. Lancet. 1999;354(9190):1610. doi:10.1016/s0140-6736(99)03132-3	Lancet (London, England)	1999		10.1016/s0140-6736(99)03132-3	Other	['Adult', 'Case-Control Studies', 'Contraceptives, Oral, Synthetic / adverse effects', 'Female', 'Humans', 'Logistic Models', 'Middle Aged', 'Myocardial Infarction / chemically induced', 'Odds Ratio', 'Progesterone Congeners / adverse effects', 'Progesterone Congeners / therapeutic use', 'Risk Factors', 'Stroke / chemically induced', 'Thromboembolism / chemically induced', 'World Health Organizat…	10560679	0	Abstract Data from the WHO Collaborative Study suggest that use of progestagen preparations with therapeutic indications are associated with a significantly increased risk of venous thromboembolism but not stroke or myocardial infarction.	Yes	OLAV MEIRIK, TIMOTHY M M FARLEY			Include	4	0	4	0	0	0	4	0	0	37266	O MEIRIK	[]	4	10560679	FALSE	MEIRIK	O	O MEIRIK	OLAV MEIRIK	OLAV MEIRIK, O MEIRIK	2	[]	male	constant	z No country reported
12439712	Alcohol tobacco and breast cancer--collaborative reanalysis of individual data from 53 epidemiological studies including 58515 women with breast cancer and 95067 women without the disease	Has HRP authors	HRPPublicationsDatabase_UpdateDecember2014	12439712	Alcohol, tobacco and breast cancer--collaborative reanalysis of individual data from 53 epidemiological studies, including 58,515 women with breast cancer and 95,067 women without the disease	N HAMAJIMA, K HIROSE, K TAJIMA, T ROHAN, E E CALLE, C W HEATH JR, R J COATES, J M LIFF, R TALAMINI, N CHANTARAKUL, S KOETSAWANG, D RACHAWAT, A MORABIA, L SCHUMAN, W STEWART, M SZKLO, C BAIN, F SCHOFIELD, V SISKIND, P BAND, A J COLDMAN, R P GALLAGHER, T G HISLOP, P YANG, L M KOLONEL, A M Y NOMURA, J HU, K C JOHNSON, Y MAO, S DE SANJOSÉ, N LEE, P MARCHBANKS, H W ORY, H B PETERSON, H G WILSON, P A W…	Hamajima N, Hirose K, Tajima K, et al. Alcohol, tobacco and breast cancer--collaborative reanalysis of individual data from 53 epidemiological studies, including 58,515 women with breast cancer and 95,067 women without the disease. Br J Cancer. 2002;87(11):1234-1245. doi:10.1038/sj.bjc.6600596	British journal of cancer	2002	PMC2562507	10.1038/sj.bjc.6600596	Other	['Adult', 'Aged', 'Alcohol Drinking / adverse effects', 'Breast Neoplasms / epidemiology', 'Breast Neoplasms / etiology', 'Cardiovascular Diseases / etiology', 'Developing Countries', 'Epidemiologic Studies', 'Female', 'Humans', 'Incidence', 'Middle Aged', 'Risk Assessment', 'Smoking / adverse effects']	12439712	0	Abstract Alcohol and tobacco consumption are closely correlated and published results on their association with breast cancer have not always allowed adequately for confounding between these exposures. Over 80% of the relevant information worldwide on alcohol and tobacco consumption and breast cancer were collated, checked and analysed centrally. Analyses included 58,515 women with invasive breas…	Yes	OLAV MEIRIK, TIMOTHY M M FARLEY			Include	222	1	221	0	0	0	222	1	0	31156	O MEIRIK	[]	221	12439712	FALSE	MEIRIK	O	O MEIRIK	OLAV MEIRIK	OLAV MEIRIK, O MEIRIK	2	[]	male	constant	z No country reported
15234931	Mifepristone-induced early abortion and outcome of subsequent wanted pregnancy	Has HRP authors	HRPPublicationsDatabase_UpdateDecember2014	15234931	Mifepristone-induced early abortion and outcome of subsequent wanted pregnancy	AIMIN CHEN, WEI YUAN, OLAV MEIRIK, XIANMI WANG, SHI ZHONG WU, LIFENG ZHOU, LIN LUO, ERSHENG GAO, YIMIN CHENG	Chen A, Yuan W, Meirik O, et al. Mifepristone-induced early abortion and outcome of subsequent wanted pregnancy. Am J Epidemiol. 2004;160(2):110-117. doi:10.1093/aje/kwh182	American journal of epidemiology	2004		10.1093/aje/kwh182	Other	['Abortifacient Agents, Steroidal / adverse effects', 'Abortion, Spontaneous / epidemiology', 'Case-Control Studies', 'China / epidemiology', 'Female', 'Follow-Up Studies', 'Humans', 'Infant, Low Birth Weight', 'Infant, Newborn', 'Infant, Premature', 'Maternal Exposure / adverse effects', 'Mifepristone / adverse effects', 'Pregnancy', 'Pregnancy Outcome']	15234931	0	Abstract Follow-up information on subsequent pregnancies after mifepristone (RU486)-induced abortion is scarce. The authors examined whether one mifepristone-induced first-trimester abortion affects the outcome of a subsequent wanted pregnancy. In a study conducted in 1998-2001 at antenatal clinics in Beijing, Chengdu, and Shanghai, China, the authors enrolled 4,925 women with no history of induc…	Yes	OLAV MEIRIK			Include	9	0	9	0	0	0	9	0	0	31389	OLAV MEIRIK	[]	3	15234931	FALSE	MEIRIK	O	O MEIRIK	OLAV MEIRIK	OLAV MEIRIK, O MEIRIK	2	[]	male	constant	z No country reported
16753486	Female genital mutilation and obstetric outcome: WHO collaborative prospective study in six African countries	Has HRP authors	HRPPublicationsDatabase_UpdateDecember2014	16753486	Female genital mutilation and obstetric outcome: WHO collaborative prospective study in six African countries	WHO STUDY GROUP ON FEMALE GENITAL MUTILATION AND OBSTETRIC OUTCOME, EMILY BANKS, OLAV MEIRIK, TIM FARLEY, OLUWOLE AKANDE, HELI BATHIJA, MOHAMED ALI	WHO study group on female genital mutilation and obstetric outcome, Banks E, Meirik O, et al. Female genital mutilation and obstetric outcome: WHO collaborative prospective study in six African countries. Lancet. 2006;367(9525):1835-1841. doi:10.1016/S0140-6736(06)68805-3	Lancet (London, England)	2006		10.1016/S0140-6736(06)68805-3	Other	['Adult', 'Africa / epidemiology', 'Cesarean Section / statistics & numerical data', 'Circumcision, Female / adverse effects', 'Circumcision, Female / methods', 'Circumcision, Female / statistics & numerical data', 'Female', 'Humans', 'Infant Mortality', 'Infant, Newborn', 'Pregnancy', 'Pregnancy Outcome', 'Prospective Studies', 'World Health Organization']	16753486	0	Abstract Background: Reliable evidence about the effect of female genital mutilation (FGM) on obstetric outcome is scarce. This study examines the effect of different types of FGM on obstetric outcome. Methods: 28 393 women attending for singleton delivery between November, 2001, and March, 2003, at 28 obstetric centres in Burkina Faso, Ghana, Kenya, Nigeria, Senegal, and Sudan were examined befo…	Yes	OLAV MEIRIK, TIMOTHY M M FARLEY			Include	7	1	6	0	0	0	7	1	0	31209	OLAV MEIRIK	[]	3	16753486	FALSE	MEIRIK	O	O MEIRIK	OLAV MEIRIK	OLAV MEIRIK, O MEIRIK	2	[]	male	constant	z No country reported
17141703	Rates of complication in first-trimester manual vacuum aspiration abortion done by doctors and mid-level providers in South Africa and Vietnam: a randomised controlled equivalence trial.	Included by VB	covidence-doi	17141703	Rates of complication in first-trimester manual vacuum aspiration abortion done by doctors and mid-level providers in South Africa and Vietnam: a randomised controlled equivalence trial	I K WARRINER, O MEIRIK, M HOFFMAN, C MORRONI, J HARRIES, N T MY HUONG, N D VY, A H SEUC	Warriner IK, Meirik O, Hoffman M, et al. Rates of complication in first-trimester manual vacuum aspiration abortion done by doctors and mid-level providers in South Africa and Vietnam: a randomised controlled equivalence trial. Lancet. 2006;368(9551):1965-1972. doi:10.1016/S0140-6736(06)69742-0	Lancet (London, England)	2006		10.1016/S0140-6736(06)69742-0	Prirmary data	['Abortion, Induced / adverse effects', 'Abortion, Induced / methods', 'Adult', 'Female', 'Humans', 'Middle Aged', 'Midwifery / statistics & numerical data', 'Misoprostol / therapeutic use', 'Oxytocics / therapeutic use', 'Physician Assistants / statistics & numerical data', 'Physicians / statistics & numerical data', 'Pregnancy', 'Pregnancy Trimester, First', 'South Africa', 'Vacuum Curettage / …	17141703	0	Abstract Background: We assessed whether the safety of first-trimester manual vacuum aspiration abortion done by health-care providers who are not doctors (mid-level providers) is equivalent to that of procedures done by doctors in South Africa and Vietnam, where mid-level providers are government trained and accredited to do first-trimester abortions. Methods: We did a randomised, two-sided cont…	Yes				Include	8	0	8	0	0	0	8	0	0	8399	O MEIRIK	[]	2	17141703	FALSE	MEIRIK	O	O MEIRIK	OLAV MEIRIK	OLAV MEIRIK, O MEIRIK	2	[]	male	constant	z No country reported
10.1016/j.contraception.2007.01.007	Once-a-month contraceptive pills in China: a review of available evidence	Included by VB	VB_reports_screened	17434014	Once-a-month contraceptive pills in China: a review of available evidence	FANG KEJUAN, OLAV MEIRIK, DING YONGANG, CHE YAN, ZHOU WEIJIN, PETER FAJANS	Kejuan F, Meirik O, Yongang D, Yan C, Weijin Z, Fajans P. Once-a-month contraceptive pills in China: a review of available evidence. Contraception. 2007;75(5):337-343. doi:10.1016/j.contraception.2007.01.007	Contraception	2007		10.1016/j.contraception.2007.01.007	Secondary data	['Blood Pressure / drug effects', 'Contraceptives, Oral, Combined / administration & dosage', 'Contraceptives, Oral, Combined / adverse effects', 'Contraceptives, Oral, Combined / pharmacology', 'Female', 'Humans', 'Lipids / blood', 'Liver Function Tests', 'Menstruation / drug effects', 'Pregnancy', 'Pregnancy Rate']	10.1016/j.contraception.2007.01.007	0	Abstract Objective: A review of evidence was conducted to assess the safety, effectiveness and continuation of once-a-month contraceptive pills. Methods: Papers were identified by electronic searches in Chinese and international databases and manual searches of Chinese journals and index of family planning literature. Data on pharmacokinetics, clinical performance and laboratory examinations were…	Yes				Include	6	0	6	0	0	0	6	0	0	1242	OLAV MEIRIK	[]	2	17434014	FALSE	MEIRIK	O	O MEIRIK	OLAV MEIRIK	OLAV MEIRIK, O MEIRIK	2	[]	male	constant	z No country reported
10.1136/bmj.39336.503067.BE	Risk of cancer and the oral contraceptive pill	Included by VB	VB_reports_screened	17855281	Risk of cancer and the oral contraceptive pill	OLAV MEIRIK, TIMOTHY M M FARLEY	Meirik O, Farley TM. Risk of cancer and the oral contraceptive pill. BMJ. 2007;335(7621):621-622. doi:10.1136/bmj.39336.503067.BE	BMJ (Clinical research ed.)	2007	PMC1995524	10.1136/bmj.39336.503067.BE	Descripitve/Opinions/Methods	['Contraceptives, Oral / adverse effects', 'Female', 'Humans', 'Neoplasms / chemically induced', 'Risk Factors']	10.1136/bmj.39336.503067.BE	0	Abstract Long term follow-up of women in the UK shows no increased risk	Yes				Include	2	0	2	0	0	0	2	0	0	4603	OLAV MEIRIK	[]	1	17855281	FALSE	MEIRIK	O	O MEIRIK	OLAV MEIRIK	OLAV MEIRIK, O MEIRIK	2	[]	male	constant	z No country reported
10.1016/S0140-6736(08)60522-X	Intimate partner violence and women's physical and mental health in the WHO multi-country study on women's health and domestic violence: an observational study	Included by VB	VB_reports_screened	18395577	Intimate partner violence and women's physical and mental health in the WHO multi-country study on women's health and domestic violence: an observational study	MARY ELLSBERG, HENRICA A F M JANSEN, LORI HEISE, CHARLOTTE H WATTS, CLAUDIA GARCIA MORENO, WHO MULTI COUNTRY STUDY ON WOMEN'S HEALTH AND DOMESTIC VIOLENCE AGAINST WOMEN STUDY TEAM	Ellsberg M, Jansen HA, Heise L, Watts CH, Garcia-Moreno C; WHO Multi-country Study on Women's Health and Domestic Violence against Women Study Team. Intimate partner violence and women's physical and mental health in the WHO multi-country study on women's health and domestic violence: an observational study. Lancet. 2008;371(9619):1165-1172. doi:10.1016/S0140-6736(08)60522-X	Lancet (London, England)	2008		10.1016/S0140-6736(08)60522-X	Prirmary data	['Adolescent', 'Adult', 'Affective Symptoms / classification', 'Affective Symptoms / epidemiology', 'Child', 'Domestic Violence / psychology', 'Domestic Violence / statistics & numerical data', 'Female', 'Global Health', 'Health Status', 'Human Rights Abuses / statistics & numerical data', 'Humans', 'Incidence', 'Interviews as Topic', 'Logistic Models', 'Male', 'Odds Ratio', 'Population Surveilla…	10.1016/S0140-6736(08)60522-X	0	Abstract Background: This article summarises findings from ten countries from the WHO multi-country study on women's health and domestic violence against women. Methods: Standardised population-based surveys were done between 2000 and 2003. Women aged 15-49 years were interviewed about their experiences of physically and sexually violent acts by a current or former intimate male partner, and abou…	Yes				Include	6	1	5	14	0	14	6	1	0	1263	OLAV MEIRIK	[]	0	18395577	FALSE	MEIRIK	O	O MEIRIK	OLAV MEIRIK	OLAV MEIRIK, O MEIRIK	2	[]	male	constant	z No country reported
10.1016/j.contraception.2008.11.015	Prostate cancer and vasectomy: a hospital-based case-control study in China, Nepal and the Republic of Korea	Included by VB	VB_reports_screened	19341848	Prostate cancer and vasectomy: a hospital-based case-control study in China, Nepal and the Republic of Korea	PAMELA J SCHWINGL, OLAV MEIRIK, NATHALIE KAPP, TIMOTHY M M FARLEY, HRP MULTICENTER STUDY OF PROSTATE CANCER AND VASECTOMY	Schwingl PJ, Meirik O, Kapp N, Farley TM; HRP Multicenter Study of Prostate Cancer and Vasectomy. Prostate cancer and vasectomy: a hospital-based case-control study in China, Nepal and the Republic of Korea. Contraception. 2009;79(5):363-368. doi:10.1016/j.contraception.2008.11.015	Contraception	2009		10.1016/j.contraception.2008.11.015	Prirmary data	['Aged', 'Case-Control Studies', 'China', 'Developing Countries', 'Humans', 'Korea', 'Male', 'Middle Aged', 'Nepal', 'Prostatic Neoplasms / epidemiology', 'Prostatic Neoplasms / etiology', 'Vasectomy / adverse effects']	10.1016/j.contraception.2008.11.015	0	Abstract Background: The study of a possible relationship between vasectomy and prostate cancer has yielded mixed results. Data from developing countries are limited. Study design: We conducted a hospital-based case-control study in China, Nepal and the Republic of Korea to evaluate the risk of prostate cancer after vasectomy. Results: Prostate cancer in 294 cases (confirmed by independent pathol…	Yes				Include	5	1	4	21	0	21	5	1	0	4723	OLAV MEIRIK	[]	2	19341848	FALSE	MEIRIK	O	O MEIRIK	OLAV MEIRIK	OLAV MEIRIK, O MEIRIK	2	[]	male	constant	z No country reported
10.1016/j.contraception.2008.11.015	Prostate cancer and vasectomy: a hospital-based case-control study in China, Nepal and the Republic of Korea	Included by VB	VB_reports_screened	19341848	Prostate cancer and vasectomy: a hospital-based case-control study in China, Nepal and the Republic of Korea	PAMELA J SCHWINGL, OLAV MEIRIK, NATHALIE KAPP, TIMOTHY M M FARLEY, HRP MULTICENTER STUDY OF PROSTATE CANCER AND VASECTOMY	Schwingl PJ, Meirik O, Kapp N, Farley TM; HRP Multicenter Study of Prostate Cancer and Vasectomy. Prostate cancer and vasectomy: a hospital-based case-control study in China, Nepal and the Republic of Korea. Contraception. 2009;79(5):363-368. doi:10.1016/j.contraception.2008.11.015	Contraception	2009		10.1016/j.contraception.2008.11.015	Prirmary data	['Aged', 'Case-Control Studies', 'China', 'Developing Countries', 'Humans', 'Korea', 'Male', 'Middle Aged', 'Nepal', 'Prostatic Neoplasms / epidemiology', 'Prostatic Neoplasms / etiology', 'Vasectomy / adverse effects']	10.1016/j.contraception.2008.11.015	0	Abstract Background: The study of a possible relationship between vasectomy and prostate cancer has yielded mixed results. Data from developing countries are limited. Study design: We conducted a hospital-based case-control study in China, Nepal and the Republic of Korea to evaluate the risk of prostate cancer after vasectomy. Results: Prostate cancer in 294 cases (confirmed by independent pathol…	Yes				Include	5	1	4	21	0	21	5	1	0	4741	O MEIRIK	[]	0	19341848	FALSE	MEIRIK	O	O MEIRIK	OLAV MEIRIK	OLAV MEIRIK, O MEIRIK	2	[]	male	constant	z No country reported
Community-based health workers can safely and effectively administer injectable contraceptives: conclusions from a technical consultation 1	Community-based health workers can safely and effectively administer injectable contraceptives: conclusions from a technical consultation 1	Has HRP authors	HRPPublicationsDatabase_UpdateDecember2014	20159172	Community-based health workers can safely and effectively administer injectable contraceptives: conclusions from a technical consultation	JOHN STANBACK, JEFF SPIELER, IQBAL SHAH, WILLIAM R FINGER, EXPANDING ACCESS TO INJECTABLE CONTRACEPTIVES TECHNICAL CONSULTATION PARTICIPANTS	Stanback J, Spieler J, Shah I, Finger WR; Expanding Access to Injectable Contraceptives Technical Consultation Participants. Community-based health workers can safely and effectively administer injectable contraceptives: conclusions from a technical consultation. Contraception. 2010;81(3):181-184. doi:10.1016/j.contraception.2009.10.006	Contraception	2010		10.1016/j.contraception.2009.10.006	Other	['Community Health Workers', 'Contraceptive Agents / administration & dosage', 'Humans', 'Injections']	Community-based health workers can safely and effectively administer injectable contraceptives: conclusions from a technical consultation 1	0		Yes	CATHERINE D'ARCANGUES, IAN ASKEW, IQBAL H SHAH, IQBAL H SHAH, OLAV MEIRIK			Include	5	0	5	30	0	30	5	0	0	33065	OLAV MEIRIK	[]	0	20159172	FALSE	MEIRIK	O	O MEIRIK	OLAV MEIRIK	OLAV MEIRIK, O MEIRIK	2	[]	male	constant	z No country reported
21570545	Provision of DMPA by community health workers: what the evidence shows	Has HRP authors	HRPPublicationsDatabase_UpdateDecember2014	21570545	Provision of DMPA by community health workers: what the evidence shows	SHAWN MALARCHER, OLAV MEIRIK, ELENA LEBETKIN, IQBAL SHAH, JEFF SPIELER, JOHN STANBACK	Malarcher S, Meirik O, Lebetkin E, Shah I, Spieler J, Stanback J. Provision of DMPA by community health workers: what the evidence shows. Contraception. 2011;83(6):495-503. doi:10.1016/j.contraception.2010.08.013	Contraception	2011		10.1016/j.contraception.2010.08.013	Secondary data	['Community Health Workers', 'Contraceptive Agents, Female / administration & dosage', 'Contraceptive Agents, Female / adverse effects', 'Humans', 'Injections, Intramuscular / adverse effects', 'Medroxyprogesterone Acetate / administration & dosage', 'Medroxyprogesterone Acetate / adverse effects', 'Patient Acceptance of Health Care']	21570545	1	Abstract Background: To reduce a large unmet need for family planning in many developing countries, governments are increasingly looking to community health workers (CHWs) as an effective service delivery option for health care and as a feasible option to increase access to family planning services. This article synthesizes evidence on the feasibility, safety and effectiveness of community-based …	Yes	IQBAL H SHAH, OLAV MEIRIK			Include	6	0	6	0	0	0	6	0	0	36146	OLAV MEIRIK	[]	2	21570545	FALSE	MEIRIK	O	O MEIRIK	OLAV MEIRIK	OLAV MEIRIK, O MEIRIK	2	[]	male	constant	z No country reported
10.1016/s0140-6736(11)61937-5	Complications of first-trimester abortion by vacuum aspiration after cervical preparation with and without misoprostol: a multicentre randomised trial	Included by VB	covidence-doi	22405255	Complications of first-trimester abortion by vacuum aspiration after cervical preparation with and without misoprostol: a multicentre randomised trial	OLAV MEIRIK, NGUYEN THI MY HUONG, GILDA PIAGGIO, EDUARDO BERGEL, HELENA VON HERTZEN, WHO RESEARCH GROUP ON POSTOVULATORY METHODS OF FERTILITY REGULATION	Meirik O, My Huong NT, Piaggio G, Bergel E, von Hertzen H; WHO Research Group on Postovulatory Methods of Fertility Regulation. Complications of first-trimester abortion by vacuum aspiration after cervical preparation with and without misoprostol: a multicentre randomised trial [published correction appears in Lancet. 2012 Jun 23;379(9834):2342]. Lancet. 2012;379(9828):1817-1824. doi:10.1016/S014…	Lancet (London, England)	2012		10.1016/S0140-6736(11)61937-5	Prirmary data	['Abortifacient Agents, Nonsteroidal / administration & dosage', 'Abortion, Induced / adverse effects', 'Administration, Intravaginal', 'Adult', 'Female', 'Humans', 'Incidence', 'Lost to Follow-Up', 'Misoprostol / administration & dosage', 'Placebos', 'Pregnancy', 'Pregnancy Trimester, First', 'Treatment Outcome', 'Vacuum Curettage / adverse effects']	10.1016/s0140-6736(11)61937-5	0	Abstract Background: Little information is available about the incidence of complications from vacuum aspiration for first-trimester abortion after cervical preparation with prostaglandin analogues. We compared incidence of complications from vacuum aspiration in women who had had cervical preparation with misoprostol and those who had not. Methods: We did a randomised parallel-group trial at 14 …	Yes				Include	6	1	5	57	0	57	6	1	0	9925	OLAV MEIRIK	['DEPARTMENT OF REPRODUCTIVE HEALTH AND RESEARCH (RHR) WORLD HEALTH ORGANIZATION (WHO) GENEVA SWITZERLAND.']	1	22405255	FALSE	MEIRIK	O	O MEIRIK	OLAV MEIRIK	OLAV MEIRIK, O MEIRIK	2	['SWITZERLAND']	male	constant	SWITZERLAND	Switzerland	CH	CHE
10.1016/s0140-6736(11)61937-5	Complications of first-trimester abortion by vacuum aspiration after cervical preparation with and without misoprostol: a multicentre randomised trial	Included by VB	covidence-doi	22405255	Complications of first-trimester abortion by vacuum aspiration after cervical preparation with and without misoprostol: a multicentre randomised trial	OLAV MEIRIK, NGUYEN THI MY HUONG, GILDA PIAGGIO, EDUARDO BERGEL, HELENA VON HERTZEN, WHO RESEARCH GROUP ON POSTOVULATORY METHODS OF FERTILITY REGULATION	Meirik O, My Huong NT, Piaggio G, Bergel E, von Hertzen H; WHO Research Group on Postovulatory Methods of Fertility Regulation. Complications of first-trimester abortion by vacuum aspiration after cervical preparation with and without misoprostol: a multicentre randomised trial [published correction appears in Lancet. 2012 Jun 23;379(9834):2342]. Lancet. 2012;379(9828):1817-1824. doi:10.1016/S014…	Lancet (London, England)	2012		10.1016/S0140-6736(11)61937-5	Prirmary data	['Abortifacient Agents, Nonsteroidal / administration & dosage', 'Abortion, Induced / adverse effects', 'Administration, Intravaginal', 'Adult', 'Female', 'Humans', 'Incidence', 'Lost to Follow-Up', 'Misoprostol / administration & dosage', 'Placebos', 'Pregnancy', 'Pregnancy Trimester, First', 'Treatment Outcome', 'Vacuum Curettage / adverse effects']	10.1016/s0140-6736(11)61937-5	0	Abstract Background: Little information is available about the incidence of complications from vacuum aspiration for first-trimester abortion after cervical preparation with prostaglandin analogues. We compared incidence of complications from vacuum aspiration in women who had had cervical preparation with misoprostol and those who had not. Methods: We did a randomised parallel-group trial at 14 …	Yes				Include	6	1	5	57	0	57	6	1	0	9975	O MEIRIK	['DEPARTMENT OF REPRODUCTIVE HEALTH AND RESEARCH (RHR) WORLD HEALTH ORGANIZATION (WHO) GENEVA SWITZERLAND.']	0	22405255	FALSE	MEIRIK	O	O MEIRIK	OLAV MEIRIK	OLAV MEIRIK, O MEIRIK	2	['SWITZERLAND']	male	constant	SWITZERLAND	Switzerland	CH	CHE
10.1016/j.contraception.2012.08.044	A multicenter randomized clinical trial of one-rod etonogestrel and two-rod levonorgestrel contraceptive implants with nonrandomized copper-IUD controls: methodology and insertion data	Included by VB	covidence-doi	23063337	A multicenter randomized clinical trial of one-rod etonogestrel and two-rod levonorgestrel contraceptive implants with nonrandomized copper-IUD controls: methodology and insertion data	OLAV MEIRIK, VIVIAN BRACHE, KIRIWAT ORAWAN, NDEMA ABU HABIB, JOHANNES SCHMIDT, NURIYE ORTAYLI, KELLY CULWELL, EMILY JACKSON, MOAZZAM ALI, WHO STUDY GROUP ON CONTRACEPTIVE IMPLANTS FOR WOMEN	Meirik O, Brache V, Orawan K, et al. A multicenter randomized clinical trial of one-rod etonogestrel and two-rod levonorgestrel contraceptive implants with nonrandomized copper-IUD controls: methodology and insertion data. Contraception. 2013;87(1):113-120. doi:10.1016/j.contraception.2012.08.044	Contraception	2013		10.1016/j.contraception.2012.08.044	Prirmary data	['Adult', 'Chi-Square Distribution', 'Contraception / methods', 'Contraceptive Agents, Female / administration & dosage', 'Contraceptive Agents, Female / adverse effects', 'Desogestrel / administration & dosage', 'Desogestrel / adverse effects', 'Drug Implants / adverse effects', 'Female', 'Humans', 'Intrauterine Device Expulsion', 'Intrauterine Devices, Copper', 'Levonorgestrel / administration …	10.1016/j.contraception.2012.08.044	0	Abstract Background: Comparative data on etonogestrel and two-rod levonorgestrel contraceptive implants are lacking. Study design: A multicenter, open, parallel-group trial with random allocation of implants was performed. For every second implant user, an age-matched woman choosing an intrauterine device (IUD) (TCu380A) was admitted. Methods and data on implant/IUD insertion and 6-week follow-up…	Yes				Include	10	1	9	44	0	44	10	1	0	2638	OLAV MEIRIK	['DEPARTMENT OF REPRODUCTIVE HEALTH AND RESEARCH (RHR) WORLD HEALTH ORGANIZATION (WHO) GENEVA SWITZERLAND.']	1	23063337	FALSE	MEIRIK	O	O MEIRIK	OLAV MEIRIK	OLAV MEIRIK, O MEIRIK	2	['SWITZERLAND']	male	constant	SWITZERLAND	Switzerland	CH	CHE
10.1016/j.contraception.2012.08.044	A multicenter randomized clinical trial of one-rod etonogestrel and two-rod levonorgestrel contraceptive implants with nonrandomized copper-IUD controls: methodology and insertion data	Included by VB	covidence-doi	23063337	A multicenter randomized clinical trial of one-rod etonogestrel and two-rod levonorgestrel contraceptive implants with nonrandomized copper-IUD controls: methodology and insertion data	OLAV MEIRIK, VIVIAN BRACHE, KIRIWAT ORAWAN, NDEMA ABU HABIB, JOHANNES SCHMIDT, NURIYE ORTAYLI, KELLY CULWELL, EMILY JACKSON, MOAZZAM ALI, WHO STUDY GROUP ON CONTRACEPTIVE IMPLANTS FOR WOMEN	Meirik O, Brache V, Orawan K, et al. A multicenter randomized clinical trial of one-rod etonogestrel and two-rod levonorgestrel contraceptive implants with nonrandomized copper-IUD controls: methodology and insertion data. Contraception. 2013;87(1):113-120. doi:10.1016/j.contraception.2012.08.044	Contraception	2013		10.1016/j.contraception.2012.08.044	Prirmary data	['Adult', 'Chi-Square Distribution', 'Contraception / methods', 'Contraceptive Agents, Female / administration & dosage', 'Contraceptive Agents, Female / adverse effects', 'Desogestrel / administration & dosage', 'Desogestrel / adverse effects', 'Drug Implants / adverse effects', 'Female', 'Humans', 'Intrauterine Device Expulsion', 'Intrauterine Devices, Copper', 'Levonorgestrel / administration …	10.1016/j.contraception.2012.08.044	0	Abstract Background: Comparative data on etonogestrel and two-rod levonorgestrel contraceptive implants are lacking. Study design: A multicenter, open, parallel-group trial with random allocation of implants was performed. For every second implant user, an age-matched woman choosing an intrauterine device (IUD) (TCu380A) was admitted. Methods and data on implant/IUD insertion and 6-week follow-up…	Yes				Include	10	1	9	44	0	44	10	1	0	2672	OLAV MEIRIK	['DEPARTMENT OF REPRODUCTIVE HEALTH AND RESEARCH (RHR) WORLD HEALTH ORGANIZATION (WHO) GENEVA SWITZERLAND.']	0	23063337	FALSE	MEIRIK	O	O MEIRIK	OLAV MEIRIK	OLAV MEIRIK, O MEIRIK	2	['SWITZERLAND']	male	constant	SWITZERLAND	Switzerland	CH	CHE
10.1186/s12978-017-0438-7	Comparative satisfaction of receiving medical abortion service from nurses and auxiliary nurse-midwives or doctors in Nepal: results of a randomized trial	Included by VB	covidence-doi	29246235	Comparative satisfaction of receiving medical abortion service from nurses and auxiliary nurse-midwives or doctors in Nepal: results of a randomized trial	ANAND TAMANG, IQBAL H SHAH, PRAGYA SHRESTHA, I K WARRINER, DUOLAO WANG, KUSUM THAPA, N T MY HUONG, OLAV MEIRIK	Tamang A, Shah IH, Shrestha P, et al. Comparative satisfaction of receiving medical abortion service from nurses and auxiliary nurse-midwives or doctors in Nepal: results of a randomized trial. Reprod Health. 2017;14(1):176. Published 2017 Dec 16. doi:10.1186/s12978-017-0438-7	Reproductive health	2017	PMC5732435	10.1186/s12978-017-0438-7	Prirmary data	['Abortifacient Agents, Steroidal / therapeutic use', 'Abortion, Induced', 'Female', 'Humans', 'Midwifery', 'Mifepristone / therapeutic use', 'Nurses', 'Patient Satisfaction', 'Physicians', 'Pregnancy']	10.1186/s12978-017-0438-7	0	Abstract Background: Early first-trimester medical abortion (MA) service (≤ 63 days) has been provided by doctors and nurses under doctors' supervision since 2009 in Nepal. This paper assesses whether MA services provided by specifically trained and certified nurses and auxiliary nurse-midwives independently from doctors' supervision, is considered as satisfactory by women as those provided by do…	Yes				Include	8	0	8	0	0	0	8	0	0	9208	OLAV MEIRIK	['INSTITUTO CHILENO DE MEDICINA REPRODUCTIVE (ICMER) SANTIAGO CHILE.']	8	29246235	FALSE	MEIRIK	O	O MEIRIK	OLAV MEIRIK	OLAV MEIRIK, O MEIRIK	2	['CHILE']	male	constant	CHILE	Chile	CL	CHL
1353177	IUDs and pelvic inflammatory disease	Unverified	HRPPublicationsDatabase_UpdateDecember2014	1353177	IUDs and pelvic inflammatory disease	M A ROSSING, N S WEISS	Rossing MA, Weiss NS. IUDs and pelvic inflammatory disease. Lancet. 1992;340(8813):248-249. doi:10.1016/0140-6736(92)90521-4	Lancet (London, England)	1992		10.1016/0140-6736(92)90521-4	Other	['Female', 'Humans', 'Intrauterine Devices / adverse effects', 'Pelvic Inflammatory Disease / etiology']	1353177	0		Yes		Farley; Rowe; Meirik		Include	2	0	2	0	0	0	2	0	0	33879	M A ROSSING	[]	1	1353177	FALSE	ROSSING	M	M ROSSING	M A ROSSING	M A ROSSING	1	[]	unknown	constant	z No country reported
1353177	IUDs and pelvic inflammatory disease	Unverified	HRPPublicationsDatabase_UpdateDecember2014	1353177	IUDs and pelvic inflammatory disease	M A ROSSING, N S WEISS	Rossing MA, Weiss NS. IUDs and pelvic inflammatory disease. Lancet. 1992;340(8813):248-249. doi:10.1016/0140-6736(92)90521-4	Lancet (London, England)	1992		10.1016/0140-6736(92)90521-4	Other	['Female', 'Humans', 'Intrauterine Devices / adverse effects', 'Pelvic Inflammatory Disease / etiology']	1353177	0		Yes		Farley; Rowe; Meirik		Include	2	0	2	0	0	0	2	0	0	33880	N S WEISS	[]	2	1353177	FALSE	WEISS	N	N WEISS	N S WEISS	N S WEISS	1	[]	unknown	constant	z No country reported
12439712	Alcohol tobacco and breast cancer--collaborative reanalysis of individual data from 53 epidemiological studies including 58515 women with breast cancer and 95067 women without the disease	Has HRP authors	HRPPublicationsDatabase_UpdateDecember2014	12439712	Alcohol, tobacco and breast cancer--collaborative reanalysis of individual data from 53 epidemiological studies, including 58,515 women with breast cancer and 95,067 women without the disease	N HAMAJIMA, K HIROSE, K TAJIMA, T ROHAN, E E CALLE, C W HEATH JR, R J COATES, J M LIFF, R TALAMINI, N CHANTARAKUL, S KOETSAWANG, D RACHAWAT, A MORABIA, L SCHUMAN, W STEWART, M SZKLO, C BAIN, F SCHOFIELD, V SISKIND, P BAND, A J COLDMAN, R P GALLAGHER, T G HISLOP, P YANG, L M KOLONEL, A M Y NOMURA, J HU, K C JOHNSON, Y MAO, S DE SANJOSÉ, N LEE, P MARCHBANKS, H W ORY, H B PETERSON, H G WILSON, P A W…	Hamajima N, Hirose K, Tajima K, et al. Alcohol, tobacco and breast cancer--collaborative reanalysis of individual data from 53 epidemiological studies, including 58,515 women with breast cancer and 95,067 women without the disease. Br J Cancer. 2002;87(11):1234-1245. doi:10.1038/sj.bjc.6600596	British journal of cancer	2002	PMC2562507	10.1038/sj.bjc.6600596	Other	['Adult', 'Aged', 'Alcohol Drinking / adverse effects', 'Breast Neoplasms / epidemiology', 'Breast Neoplasms / etiology', 'Cardiovascular Diseases / etiology', 'Developing Countries', 'Epidemiologic Studies', 'Female', 'Humans', 'Incidence', 'Middle Aged', 'Risk Assessment', 'Smoking / adverse effects']	12439712	0	Abstract Alcohol and tobacco consumption are closely correlated and published results on their association with breast cancer have not always allowed adequately for confounding between these exposures. Over 80% of the relevant information worldwide on alcohol and tobacco consumption and breast cancer were collated, checked and analysed centrally. Analyses included 58,515 women with invasive breas…	Yes	OLAV MEIRIK, TIMOTHY M M FARLEY			Include	222	1	221	0	0	0	222	1	0	31004	N S WEISS	[]	69	12439712	FALSE	WEISS	N	N WEISS	N S WEISS	N S WEISS	1	[]	unknown	constant	z No country reported
1396266	Reproductive health: a global overview.	Included by VB	covidence-doi	1396266	Reproductive health: a global overview	M F FATHALLA	Fathalla MF. Reproductive health: a global overview. Early Hum Dev. 1992;29(1-3):35-42. doi:10.1016/0378-3782(92)90055-l	Early human development	1992		10.1016/0378-3782(92)90055-l	Secondary data	['Acquired Immunodeficiency Syndrome / epidemiology', 'Child Development / physiology', 'Child, Preschool', 'Fertility / physiology', 'Global Health', 'HIV Infections / epidemiology', 'Humans', 'Infant', 'Infant Mortality', 'Maternal Mortality', 'Reproduction / physiology', 'Sexual Behavior / physiology']	1396266	0	Abstract A global overview of reproductive health outlines major challenges for action. Worldwide, 60 million to 80 million couples suffer from infertility. At the same time, there is a striking unmet need for contraception in developing countries. Unsafe abortion practices result in between 115,000 and 204,000 deaths each year. Female genital mutilation in one form or another continues to exist …	Yes				Include	1	0	1	0	0	0	1	0	0	7078	M F FATHALLA	['DEPARTMENT OF REPRODUCTIVE HEALTH AND RESEARCH (RHR) WORLD HEALTH ORGANIZATION (WHO) GENEVA SWITZERLAND.']	1	1396266	FALSE	FATHALLA	M	M FATHALLA	M F FATHALLA	M F FATHALLA	1	['SWITZERLAND']	male	constant	SWITZERLAND	Switzerland	CH	CHE
3350938	Promotion of research in human reproduction: global needs and perspectives.	Included by VB	covidence-doi	3350938	Promotion of research in human reproduction: global needs and perspectives	M F FATHALLA	Fathalla MF. Promotion of research in human reproduction: global needs and perspectives. Hum Reprod. 1988;3(1):7-10. doi:10.1093/oxfordjournals.humrep.a136655	Human reproduction (Oxford, England)	1988		10.1093/oxfordjournals.humrep.a136655	Secondary data	['Contraception', 'Forecasting', 'Humans', 'International Cooperation', 'Reproduction', 'Research', 'World Health Organization']	3350938	0	Abstract The WHO Special Programme of Research, Development and Research Training in Human Reproduction was established in 1972, to respond to a global expansion in research needs in human reproduction, especially in the area of fertility regulation. The Programme's limited resources come from voluntary contributions by governments and international agencies. The emphasis is always on the needs o…	Yes				Include	1	0	1	0	0	0	1	0	0	8175	M F FATHALLA	['DEPARTMENT OF REPRODUCTIVE HEALTH AND RESEARCH (RHR) WORLD HEALTH ORGANIZATION (WHO) GENEVA SWITZERLAND.']	1	3350938	FALSE	FATHALLA	M	M FATHALLA	M F FATHALLA	M F FATHALLA	1	['SWITZERLAND']	male	constant	SWITZERLAND	Switzerland	CH	CHE
1451519	Lipid and biochemical changes after low-dose oral contraception	Unverified	HRPPublicationsDatabase_UpdateDecember2014	1451519	Lipid and biochemical changes after low-dose oral contraception	D F LOKE, C S NG, S HOLCK, P E HALL, S S RATNAM	Loke DF, Ng CS, Holck S, Hall PE, Ratnam SS. Lipid and biochemical changes after low-dose oral contraception. Contraception. 1992;46(3):227-241. doi:10.1016/0010-7824(92)90004-d	Contraception	1992		10.1016/0010-7824(92)90004-d	Other	['Adult', 'Alkaline Phosphatase / blood', 'Aspartate Aminotransferases / blood', 'Bilirubin / blood', 'Blood Glucose / metabolism', 'Blood Pressure / drug effects', 'Blood Proteins / metabolism', 'Cholesterol / blood', 'Cholesterol, HDL / blood', 'Cholesterol, LDL / blood', 'Contraceptives, Oral, Combined / pharmacology', 'Double-Blind Method', 'Ethinyl Estradiol / pharmacology', 'Female', 'Hemat…	1451519	0	Abstract A randomized double-blind study of the metabolic effects of 2 low-dose combined oral contraceptives was carried out in Singaporean women. The subjects comprised 58 women randomly allocated to two treatment groups (29 each): norethisterone 1 mg/ethinyl estradiol 35 micrograms (NET/EE) or levonorgestrel 150 micrograms/ethinyl estradiol 30 micrograms (LNG/EE) and a control group of 23 women…	Yes		Hall; Holck		Include	5	0	5	0	0	0	5	0	0	35479	D F LOKE	['DEPARTMENT OF OBSTETRICS AND GYNECOLOGY NATIONAL UNIVERSITY HOSPITAL NATIONAL UNIVERSITY OF SINGAPORE.']	1	1451519	FALSE	LOKE	D	D LOKE	D F LOKE	D F LOKE	1	['SINGAPORE']	unknown	constant	SINGAPORE	Singapore	SG	SGP
2125546	A comparative study of the effects of a monophasic and a triphasic oral contraceptive containing ethinyl estradiol and levonorgestrel on lipid and lipoprotein metabolism	Unverified	HRPPublicationsDatabase_UpdateDecember2014	2125546	A comparative study of the effects of a monophasic and a triphasic oral contraceptive containing ethinyl estradiol and levonorgestrel on lipid and lipoprotein metabolism	D F LOKE, C S NG, G SAMSIOE, S HOLCK, S S RATNAM	Loke DF, Ng CS, Samsioe G, Holck S, Ratnam SS. A comparative study of the effects of a monophasic and a triphasic oral contraceptive containing ethinyl estradiol and levonorgestrel on lipid and lipoprotein metabolism. Contraception. 1990;42(5):535-554. doi:10.1016/0010-7824(90)90081-6	Contraception	1990		10.1016/0010-7824(90)90081-6	Other	['Adolescent', 'Adult', 'Analysis of Variance', 'Cholesterol / blood', 'Cholesterol, HDL / blood', 'Cholesterol, LDL / blood', 'Cholesterol, VLDL / blood', 'Contraceptives, Oral, Combined / pharmacology', 'Double-Blind Method', 'Ethinyl Estradiol / pharmacology', 'Female', 'Humans', 'Levonorgestrel', 'Lipid Metabolism', 'Lipoproteins / metabolism', 'Norgestrel / pharmacology', 'Triglycerides / bl…	2125546	0	Abstract A comparative study of the effects of a monophasic and a triphasic oral contraceptive containing ethinylestradiol (EE) and levonorgestrel (LNG) on lipid and lipoprotein metabolism was conducted on 45 Singapore women under the WHO Special Programme of Research in Human Reproduction. The women were randomly allocated to one of the two pill groups--a triphasic preparation containing low dos…	Yes		Holck		Include	5	0	5	0	0	0	5	0	0	35474	D F LOKE	['DEPARTMENT OF OBSTETRICS AND GYNAECOLOGY NATIONAL UNIVERSITY OF SINGAPORE.']	1	2125546	FALSE	LOKE	D	D LOKE	D F LOKE	D F LOKE	1	['SINGAPORE']	unknown	constant	SINGAPORE	Singapore	SG	SGP
1451519	Lipid and biochemical changes after low-dose oral contraception	Unverified	HRPPublicationsDatabase_UpdateDecember2014	1451519	Lipid and biochemical changes after low-dose oral contraception	D F LOKE, C S NG, S HOLCK, P E HALL, S S RATNAM	Loke DF, Ng CS, Holck S, Hall PE, Ratnam SS. Lipid and biochemical changes after low-dose oral contraception. Contraception. 1992;46(3):227-241. doi:10.1016/0010-7824(92)90004-d	Contraception	1992		10.1016/0010-7824(92)90004-d	Other	['Adult', 'Alkaline Phosphatase / blood', 'Aspartate Aminotransferases / blood', 'Bilirubin / blood', 'Blood Glucose / metabolism', 'Blood Pressure / drug effects', 'Blood Proteins / metabolism', 'Cholesterol / blood', 'Cholesterol, HDL / blood', 'Cholesterol, LDL / blood', 'Contraceptives, Oral, Combined / pharmacology', 'Double-Blind Method', 'Ethinyl Estradiol / pharmacology', 'Female', 'Hemat…	1451519	0	Abstract A randomized double-blind study of the metabolic effects of 2 low-dose combined oral contraceptives was carried out in Singaporean women. The subjects comprised 58 women randomly allocated to two treatment groups (29 each): norethisterone 1 mg/ethinyl estradiol 35 micrograms (NET/EE) or levonorgestrel 150 micrograms/ethinyl estradiol 30 micrograms (LNG/EE) and a control group of 23 women…	Yes		Hall; Holck		Include	5	0	5	0	0	0	5	0	0	35480	C S NG	[]	2	1451519	FALSE	NG	C	C NG	C S NG	C S NG	1	[]	unknown	constant	z No country reported
2125546	A comparative study of the effects of a monophasic and a triphasic oral contraceptive containing ethinyl estradiol and levonorgestrel on lipid and lipoprotein metabolism	Unverified	HRPPublicationsDatabase_UpdateDecember2014	2125546	A comparative study of the effects of a monophasic and a triphasic oral contraceptive containing ethinyl estradiol and levonorgestrel on lipid and lipoprotein metabolism	D F LOKE, C S NG, G SAMSIOE, S HOLCK, S S RATNAM	Loke DF, Ng CS, Samsioe G, Holck S, Ratnam SS. A comparative study of the effects of a monophasic and a triphasic oral contraceptive containing ethinyl estradiol and levonorgestrel on lipid and lipoprotein metabolism. Contraception. 1990;42(5):535-554. doi:10.1016/0010-7824(90)90081-6	Contraception	1990		10.1016/0010-7824(90)90081-6	Other	['Adolescent', 'Adult', 'Analysis of Variance', 'Cholesterol / blood', 'Cholesterol, HDL / blood', 'Cholesterol, LDL / blood', 'Cholesterol, VLDL / blood', 'Contraceptives, Oral, Combined / pharmacology', 'Double-Blind Method', 'Ethinyl Estradiol / pharmacology', 'Female', 'Humans', 'Levonorgestrel', 'Lipid Metabolism', 'Lipoproteins / metabolism', 'Norgestrel / pharmacology', 'Triglycerides / bl…	2125546	0	Abstract A comparative study of the effects of a monophasic and a triphasic oral contraceptive containing ethinylestradiol (EE) and levonorgestrel (LNG) on lipid and lipoprotein metabolism was conducted on 45 Singapore women under the WHO Special Programme of Research in Human Reproduction. The women were randomly allocated to one of the two pill groups--a triphasic preparation containing low dos…	Yes		Holck		Include	5	0	5	0	0	0	5	0	0	35475	C S NG	[]	2	2125546	FALSE	NG	C	C NG	C S NG	C S NG	1	[]	unknown	constant	z No country reported
1451519	Lipid and biochemical changes after low-dose oral contraception	Unverified	HRPPublicationsDatabase_UpdateDecember2014	1451519	Lipid and biochemical changes after low-dose oral contraception	D F LOKE, C S NG, S HOLCK, P E HALL, S S RATNAM	Loke DF, Ng CS, Holck S, Hall PE, Ratnam SS. Lipid and biochemical changes after low-dose oral contraception. Contraception. 1992;46(3):227-241. doi:10.1016/0010-7824(92)90004-d	Contraception	1992		10.1016/0010-7824(92)90004-d	Other	['Adult', 'Alkaline Phosphatase / blood', 'Aspartate Aminotransferases / blood', 'Bilirubin / blood', 'Blood Glucose / metabolism', 'Blood Pressure / drug effects', 'Blood Proteins / metabolism', 'Cholesterol / blood', 'Cholesterol, HDL / blood', 'Cholesterol, LDL / blood', 'Contraceptives, Oral, Combined / pharmacology', 'Double-Blind Method', 'Ethinyl Estradiol / pharmacology', 'Female', 'Hemat…	1451519	0	Abstract A randomized double-blind study of the metabolic effects of 2 low-dose combined oral contraceptives was carried out in Singaporean women. The subjects comprised 58 women randomly allocated to two treatment groups (29 each): norethisterone 1 mg/ethinyl estradiol 35 micrograms (NET/EE) or levonorgestrel 150 micrograms/ethinyl estradiol 30 micrograms (LNG/EE) and a control group of 23 women…	Yes		Hall; Holck		Include	5	0	5	0	0	0	5	0	0	35481	S HOLCK	[]	3	1451519	FALSE	HOLCK	S	S HOLCK	S HOLCK	S HOLCK	1	[]	unknown	constant	z No country reported
2125546	A comparative study of the effects of a monophasic and a triphasic oral contraceptive containing ethinyl estradiol and levonorgestrel on lipid and lipoprotein metabolism	Unverified	HRPPublicationsDatabase_UpdateDecember2014	2125546	A comparative study of the effects of a monophasic and a triphasic oral contraceptive containing ethinyl estradiol and levonorgestrel on lipid and lipoprotein metabolism	D F LOKE, C S NG, G SAMSIOE, S HOLCK, S S RATNAM	Loke DF, Ng CS, Samsioe G, Holck S, Ratnam SS. A comparative study of the effects of a monophasic and a triphasic oral contraceptive containing ethinyl estradiol and levonorgestrel on lipid and lipoprotein metabolism. Contraception. 1990;42(5):535-554. doi:10.1016/0010-7824(90)90081-6	Contraception	1990		10.1016/0010-7824(90)90081-6	Other	['Adolescent', 'Adult', 'Analysis of Variance', 'Cholesterol / blood', 'Cholesterol, HDL / blood', 'Cholesterol, LDL / blood', 'Cholesterol, VLDL / blood', 'Contraceptives, Oral, Combined / pharmacology', 'Double-Blind Method', 'Ethinyl Estradiol / pharmacology', 'Female', 'Humans', 'Levonorgestrel', 'Lipid Metabolism', 'Lipoproteins / metabolism', 'Norgestrel / pharmacology', 'Triglycerides / bl…	2125546	0	Abstract A comparative study of the effects of a monophasic and a triphasic oral contraceptive containing ethinylestradiol (EE) and levonorgestrel (LNG) on lipid and lipoprotein metabolism was conducted on 45 Singapore women under the WHO Special Programme of Research in Human Reproduction. The women were randomly allocated to one of the two pill groups--a triphasic preparation containing low dos…	Yes		Holck		Include	5	0	5	0	0	0	5	0	0	35477	S HOLCK	[]	4	2125546	FALSE	HOLCK	S	S HOLCK	S HOLCK	S HOLCK	1	[]	unknown	constant	z No country reported
12439712	Alcohol tobacco and breast cancer--collaborative reanalysis of individual data from 53 epidemiological studies including 58515 women with breast cancer and 95067 women without the disease	Has HRP authors	HRPPublicationsDatabase_UpdateDecember2014	12439712	Alcohol, tobacco and breast cancer--collaborative reanalysis of individual data from 53 epidemiological studies, including 58,515 women with breast cancer and 95,067 women without the disease	N HAMAJIMA, K HIROSE, K TAJIMA, T ROHAN, E E CALLE, C W HEATH JR, R J COATES, J M LIFF, R TALAMINI, N CHANTARAKUL, S KOETSAWANG, D RACHAWAT, A MORABIA, L SCHUMAN, W STEWART, M SZKLO, C BAIN, F SCHOFIELD, V SISKIND, P BAND, A J COLDMAN, R P GALLAGHER, T G HISLOP, P YANG, L M KOLONEL, A M Y NOMURA, J HU, K C JOHNSON, Y MAO, S DE SANJOSÉ, N LEE, P MARCHBANKS, H W ORY, H B PETERSON, H G WILSON, P A W…	Hamajima N, Hirose K, Tajima K, et al. Alcohol, tobacco and breast cancer--collaborative reanalysis of individual data from 53 epidemiological studies, including 58,515 women with breast cancer and 95,067 women without the disease. Br J Cancer. 2002;87(11):1234-1245. doi:10.1038/sj.bjc.6600596	British journal of cancer	2002	PMC2562507	10.1038/sj.bjc.6600596	Other	['Adult', 'Aged', 'Alcohol Drinking / adverse effects', 'Breast Neoplasms / epidemiology', 'Breast Neoplasms / etiology', 'Cardiovascular Diseases / etiology', 'Developing Countries', 'Epidemiologic Studies', 'Female', 'Humans', 'Incidence', 'Middle Aged', 'Risk Assessment', 'Smoking / adverse effects']	12439712	0	Abstract Alcohol and tobacco consumption are closely correlated and published results on their association with breast cancer have not always allowed adequately for confounding between these exposures. Over 80% of the relevant information worldwide on alcohol and tobacco consumption and breast cancer were collated, checked and analysed centrally. Analyses included 58,515 women with invasive breas…	Yes	OLAV MEIRIK, TIMOTHY M M FARLEY			Include	222	1	221	0	0	0	222	1	0	31155	S HOLCK	[]	220	12439712	FALSE	HOLCK	S	S HOLCK	S HOLCK	S HOLCK	1	[]	unknown	constant	z No country reported
1451519	Lipid and biochemical changes after low-dose oral contraception	Unverified	HRPPublicationsDatabase_UpdateDecember2014	1451519	Lipid and biochemical changes after low-dose oral contraception	D F LOKE, C S NG, S HOLCK, P E HALL, S S RATNAM	Loke DF, Ng CS, Holck S, Hall PE, Ratnam SS. Lipid and biochemical changes after low-dose oral contraception. Contraception. 1992;46(3):227-241. doi:10.1016/0010-7824(92)90004-d	Contraception	1992		10.1016/0010-7824(92)90004-d	Other	['Adult', 'Alkaline Phosphatase / blood', 'Aspartate Aminotransferases / blood', 'Bilirubin / blood', 'Blood Glucose / metabolism', 'Blood Pressure / drug effects', 'Blood Proteins / metabolism', 'Cholesterol / blood', 'Cholesterol, HDL / blood', 'Cholesterol, LDL / blood', 'Contraceptives, Oral, Combined / pharmacology', 'Double-Blind Method', 'Ethinyl Estradiol / pharmacology', 'Female', 'Hemat…	1451519	0	Abstract A randomized double-blind study of the metabolic effects of 2 low-dose combined oral contraceptives was carried out in Singaporean women. The subjects comprised 58 women randomly allocated to two treatment groups (29 each): norethisterone 1 mg/ethinyl estradiol 35 micrograms (NET/EE) or levonorgestrel 150 micrograms/ethinyl estradiol 30 micrograms (LNG/EE) and a control group of 23 women…	Yes		Hall; Holck		Include	5	0	5	0	0	0	5	0	0	35482	P E HALL	[]	4	1451519	FALSE	HALL	P	P HALL	P E HALL	P E HALL	1	[]	unknown	constant	z No country reported
10.1016/0010-7824(92)90055-x	Progesterone-releasing vaginal rings for use in postpartum contraception. I. In vitro release rates of progesterone from core-loaded rings	Included by VB	VB_reports_screened	1516365	Progesterone-releasing vaginal rings for use in postpartum contraception. I. In vitro release rates of progesterone from core-loaded rings	S A MATLIN, A BELENGUER, P E HALL	Matlin SA, Belenguer A, Hall PE. Progesterone-releasing vaginal rings for use in postpartum contraception. I. In vitro release rates of progesterone from core-loaded rings. Contraception. 1992;45(4):329-341. doi:10.1016/0010-7824(92)90055-x	Contraception	1992		10.1016/0010-7824(92)90055-x	Prirmary data	['Chromatography, High Pressure Liquid', 'Contraceptive Devices, Female', 'In Vitro Techniques', 'Models, Theoretical', 'Progesterone', 'Reproducibility of Results', 'Time Factors']	10.1016/0010-7824(92)90055-x	0	Abstract Vaginal rings of Dow Corning 382 Silastic polymer, having identical outside dimensions, were fabricated to contain cores of different diameters loaded with 25% w/w progesterone. Elution of rings was carried out in continuously flowing baths of isotonic saline at 37 degrees C and quantities of progesterone released in 24 h periods measured for up to 128 days. Release of the steroid was sh…	Yes				Include	3	0	3	0	0	0	3	0	0	3050	P E HALL	[]	3	1516365	FALSE	HALL	P	P HALL	P E HALL	P E HALL	1	[]	unknown	constant	z No country reported
10.1016/0010-7824(92)90056-y	Progesterone-releasing vaginal rings for use in postpartum contraception. II. Pharmacokinetic profiles in women	Included by VB	VB_reports_screened	1516366	Progesterone-releasing vaginal rings for use in postpartum contraception. II. Pharmacokinetic profiles in women	B M LANDGREN, P E HALL, S Z CEKAN	Landgren BM, Hall PE, Cekan SZ. Progesterone-releasing vaginal rings for use in postpartum contraception. II. Pharmacokinetic profiles in women. Contraception. 1992;45(4):343-349. doi:10.1016/0010-7824(92)90056-y	Contraception	1992		10.1016/0010-7824(92)90056-y	Prirmary data	['Administration, Intravaginal', 'Adult', 'Contraceptive Devices, Female', 'Dose-Response Relationship, Drug', 'Female', 'Humans', 'Progesterone / pharmacokinetics', 'Radioimmunoassay']	10.1016/0010-7824(92)90056-y	0	Abstract Vaginal rings releasing progesterone with 3 different initial release rates (5, 8 and 20 mg/day) were used by 11, 10 and 10 women, respectively. The period of insertion was 90 days. The 5 and 8 mg/day rings consisted of a core loaded with progesterone, the 20 mg/day ring contained progesterone homogeneously distributed throughout the mass of the ring. Notwithstanding these differences, t…	Yes				Include	3	0	3	0	0	0	3	0	0	1010	P E HALL	[]	2	1516366	FALSE	HALL	P	P HALL	P E HALL	P E HALL	1	[]	unknown	constant	z No country reported
1958567	Long-acting hormonal contraceptives for women.	Included by VB	covidence-doi	1958567	Long-acting hormonal contraceptives for women	J GARZA FLORES, P E HALL, G PEREZ PALACIOS	Garza-Flores J, Hall PE, Perez-Palacios G. Long-acting hormonal contraceptives for women. J Steroid Biochem Mol Biol. 1991;40(4-6):697-704. doi:10.1016/0960-0760(91)90293-e	The Journal of steroid biochemistry and molecular biology	1991		10.1016/0960-0760(91)90293-e	Secondary data	['Aniline Compounds / administration & dosage', 'Aniline Compounds / pharmacokinetics', 'Contraceptive Agents, Female / administration & dosage', 'Contraceptive Agents, Female / pharmacokinetics', 'Delayed-Action Preparations', 'Drug Implants', 'Female', 'Humans', 'Levonorgestrel / administration & dosage', 'Norethindrone / administration & dosage', 'Norethindrone / analogs & derivatives', 'Noret…	1958567	0	Abstract Following the development and widespread use of oral hormonal contraceptives, it became evident that alternative long-acting delivery systems would be required to improve contraceptive practice in some cultural settings where injectable or subdermal routes of administration are preferred. Nowadays, long-acting contraceptives constitute an important option in family planning services in m…	Yes				Include	3	0	3	0	0	0	3	0	0	1194	P E HALL	[]	2	1958567	FALSE	HALL	P	P HALL	P E HALL	P E HALL	1	[]	unknown	constant	z No country reported
12290848	A review of "once-a-month" combined injectable contraceptives	Has HRP authors	HRPPublicationsDatabase_UpdateDecember2014	12290848	A review of "once-a-month" combined injectable contraceptives	J R NEWTON, C D'ARCANGUES, P E HALL	Newton JR, D'arcangues C, Hall PE. A review of "once-a-month" combined injectable contraceptives. J Obstet Gynaecol (Lahore). 1994;4 Suppl 1:S1-S34. doi:10.3109/01443619409027641	Journal of obstetrics and gynaecology	1994		10.3109/01443619409027641	Secondary data	['Biology', 'Contraception Behavior', 'Contraception', 'Contraceptive Agents', 'Contraceptive Agents, Female', 'Contraceptives, Oral, Hormonal', 'Disease', 'Family Planning Services', 'Health', 'Injections', 'Menstruation Disturbances', 'Metabolism', 'Patient Acceptance of Health Care', 'Physiology', 'Public Health', 'Safety']	12290848	0	Abstract PIP: The once-a-month combined progestogen and estrogen injectables were developed to overcome menstrual irregularity, a major reason for discontinuation of progestogen-only contraceptives. About 2 million women have already used the combined once-a-month injectables, particularly in Latin America and China. The currently available once-a-month combined injectable contraceptives are Chin…	Yes		CATHERINE D'ARCANGUES		Include	3	0	3	0	0	0	3	0	0	39277	P E HALL	[]	3	12290848	FALSE	HALL	P	P HALL	P E HALL	P E HALL	1	[]	unknown	constant	z No country reported
1451519	Lipid and biochemical changes after low-dose oral contraception	Unverified	HRPPublicationsDatabase_UpdateDecember2014	1451519	Lipid and biochemical changes after low-dose oral contraception	D F LOKE, C S NG, S HOLCK, P E HALL, S S RATNAM	Loke DF, Ng CS, Holck S, Hall PE, Ratnam SS. Lipid and biochemical changes after low-dose oral contraception. Contraception. 1992;46(3):227-241. doi:10.1016/0010-7824(92)90004-d	Contraception	1992		10.1016/0010-7824(92)90004-d	Other	['Adult', 'Alkaline Phosphatase / blood', 'Aspartate Aminotransferases / blood', 'Bilirubin / blood', 'Blood Glucose / metabolism', 'Blood Pressure / drug effects', 'Blood Proteins / metabolism', 'Cholesterol / blood', 'Cholesterol, HDL / blood', 'Cholesterol, LDL / blood', 'Contraceptives, Oral, Combined / pharmacology', 'Double-Blind Method', 'Ethinyl Estradiol / pharmacology', 'Female', 'Hemat…	1451519	0	Abstract A randomized double-blind study of the metabolic effects of 2 low-dose combined oral contraceptives was carried out in Singaporean women. The subjects comprised 58 women randomly allocated to two treatment groups (29 each): norethisterone 1 mg/ethinyl estradiol 35 micrograms (NET/EE) or levonorgestrel 150 micrograms/ethinyl estradiol 30 micrograms (LNG/EE) and a control group of 23 women…	Yes		Hall; Holck		Include	5	0	5	0	0	0	5	0	0	35483	S S RATNAM	[]	5	1451519	FALSE	RATNAM	S	S RATNAM	S S RATNAM	S S RATNAM	1	[]	male	constant	z No country reported
2125546	A comparative study of the effects of a monophasic and a triphasic oral contraceptive containing ethinyl estradiol and levonorgestrel on lipid and lipoprotein metabolism	Unverified	HRPPublicationsDatabase_UpdateDecember2014	2125546	A comparative study of the effects of a monophasic and a triphasic oral contraceptive containing ethinyl estradiol and levonorgestrel on lipid and lipoprotein metabolism	D F LOKE, C S NG, G SAMSIOE, S HOLCK, S S RATNAM	Loke DF, Ng CS, Samsioe G, Holck S, Ratnam SS. A comparative study of the effects of a monophasic and a triphasic oral contraceptive containing ethinyl estradiol and levonorgestrel on lipid and lipoprotein metabolism. Contraception. 1990;42(5):535-554. doi:10.1016/0010-7824(90)90081-6	Contraception	1990		10.1016/0010-7824(90)90081-6	Other	['Adolescent', 'Adult', 'Analysis of Variance', 'Cholesterol / blood', 'Cholesterol, HDL / blood', 'Cholesterol, LDL / blood', 'Cholesterol, VLDL / blood', 'Contraceptives, Oral, Combined / pharmacology', 'Double-Blind Method', 'Ethinyl Estradiol / pharmacology', 'Female', 'Humans', 'Levonorgestrel', 'Lipid Metabolism', 'Lipoproteins / metabolism', 'Norgestrel / pharmacology', 'Triglycerides / bl…	2125546	0	Abstract A comparative study of the effects of a monophasic and a triphasic oral contraceptive containing ethinylestradiol (EE) and levonorgestrel (LNG) on lipid and lipoprotein metabolism was conducted on 45 Singapore women under the WHO Special Programme of Research in Human Reproduction. The women were randomly allocated to one of the two pill groups--a triphasic preparation containing low dos…	Yes		Holck		Include	5	0	5	0	0	0	5	0	0	35478	S S RATNAM	[]	5	2125546	FALSE	RATNAM	S	S RATNAM	S S RATNAM	S S RATNAM	1	[]	male	constant	z No country reported
10.1016/0010-7824(92)90055-x	Progesterone-releasing vaginal rings for use in postpartum contraception. I. In vitro release rates of progesterone from core-loaded rings	Included by VB	VB_reports_screened	1516365	Progesterone-releasing vaginal rings for use in postpartum contraception. I. In vitro release rates of progesterone from core-loaded rings	S A MATLIN, A BELENGUER, P E HALL	Matlin SA, Belenguer A, Hall PE. Progesterone-releasing vaginal rings for use in postpartum contraception. I. In vitro release rates of progesterone from core-loaded rings. Contraception. 1992;45(4):329-341. doi:10.1016/0010-7824(92)90055-x	Contraception	1992		10.1016/0010-7824(92)90055-x	Prirmary data	['Chromatography, High Pressure Liquid', 'Contraceptive Devices, Female', 'In Vitro Techniques', 'Models, Theoretical', 'Progesterone', 'Reproducibility of Results', 'Time Factors']	10.1016/0010-7824(92)90055-x	0	Abstract Vaginal rings of Dow Corning 382 Silastic polymer, having identical outside dimensions, were fabricated to contain cores of different diameters loaded with 25% w/w progesterone. Elution of rings was carried out in continuously flowing baths of isotonic saline at 37 degrees C and quantities of progesterone released in 24 h periods measured for up to 128 days. Release of the steroid was sh…	Yes				Include	3	0	3	0	0	0	3	0	0	3048	S A MATLIN	['CHEMISTRY DEPARTMENT CITY UNIVERSITY LONDON U.K.']	1	1516365	FALSE	MATLIN	S	S MATLIN	S A MATLIN	S A MATLIN	1	['UNITED KINGDOM']	unknown	constant	UNITED KINGDOM	United Kingdom of Great Britain and Northern Ireland	GB	GBR
2112080	Comparative cross-over pharmacokinetic study on two types of postcoital contraceptive tablets containing levonorgestrel	Has HRP authors	HRPPublicationsDatabase_UpdateDecember2014	2112080	Comparative cross-over pharmacokinetic study on two types of postcoital contraceptive tablets containing levonorgestrel	C H HE, Y E SHI, D L LIAO, Y H ZHU, J Q XU, S A MATLIN, P M VINCE, K FOTHERBY, P F VAN LOOK	He CH, Shi YE, Liao DL, et al. Comparative cross-over pharmacokinetic study on two types of postcoital contraceptive tablets containing levonorgestrel. Contraception. 1990;41(5):557-567. doi:10.1016/0010-7824(90)90064-3	Contraception	1990		10.1016/0010-7824(90)90064-3	Other	['Absorption', 'Administration, Oral', 'Contraceptives, Postcoital / pharmacokinetics', 'Contraceptives, Postcoital, Synthetic / pharmacokinetics', 'Female', 'Humans', 'Levonorgestrel', 'Norgestrel / pharmacokinetics', 'Tablets']	2112080	0	Abstract A pharmaceutical and pharmacokinetic study was carried out on levonorgestrel tablets from two different sources (Hungarian- and Chinese-made). Both preparations contained 0.75 mg levonorgestrel and had been shown to have similar contraceptive efficacy and side effects when used for postcoital contraception. Absorption and bioavailability of the Hungarian-made tablets were greater as evid…	Yes	PAUL F A VAN LOOK			Include	9	0	9	0	0	0	9	0	0	30756	S A MATLIN	[]	6	2112080	FALSE	MATLIN	S	S MATLIN	S A MATLIN	S A MATLIN	1	[]	unknown	constant	z No country reported
8462320	Tamoxifen as an antifertility agent in the long-tailed macaque (Macaca fascicularis)	Has HRP authors	HRPPublicationsDatabase_UpdateDecember2014	8462320	Tamoxifen as an antifertility agent in the long-tailed macaque (Macaca fascicularis)	A F TARANTAL, A G HENDRICKX, S A MATLIN, B L LASLEY, Q Q GU, C A THOMAS, P M VINCE, P F VAN LOOK	Tarantal AF, Hendrickx AG, Matlin SA, et al. Tamoxifen as an antifertility agent in the long-tailed macaque (Macaca fascicularis). Contraception. 1993;47(3):307-316. doi:10.1016/0010-7824(93)90047-b	Contraception	1993		10.1016/0010-7824(93)90047-b	Other	['Administration, Oral', 'Animals', 'Embryo Implantation / drug effects', 'Female', 'Fertility / drug effects', 'Luteal Phase / drug effects', 'Macaca fascicularis', 'Pregnancy / drug effects', 'Progesterone / blood', 'Tamoxifen / administration & dosage', 'Tamoxifen / pharmacokinetics', 'Tamoxifen / pharmacology', 'Weight Gain / drug effects']	8462320	0	Abstract The potential use of tamoxifen, a nonsteroidal antiestrogen, as an antifertility agent was studied in the long-tailed macaque (Macaca fascicularis). Twenty-six cycling females were bred, then treated with a single oral dose of tamoxifen (5 mg/kg) (N = 13) or vehicle (N = 13) on day 4 post-ovulation. Serum progesterone (P4) and tamoxifen concentrations were evaluated on post-ovulation day…	Yes	PAUL F A VAN LOOK			Include	8	0	8	0	0	0	8	0	0	33268	S A MATLIN	[]	3	8462320	FALSE	MATLIN	S	S MATLIN	S A MATLIN	S A MATLIN	1	[]	unknown	constant	z No country reported
8842588	Effects of two antiprogestins on early pregnancy in the long-tailed macaque (Macaca fascicularis)	Has HRP authors	HRPPublicationsDatabase_UpdateDecember2014	8842588	Effects of two antiprogestins on early pregnancy in the long-tailed macaque (Macaca fascicularis)	A F TARANTAL, A G HENDRICKX, S A MATLIN, B L LASLEY, Q Q GU, C A THOMAS, P M VINCE, P F VAN LOOK	Tarantal AF, Hendrickx AG, Matlin SA, et al. Effects of two antiprogestins on early pregnancy in the long-tailed macaque (Macaca fascicularis). Contraception. 1996;54(2):107-115. doi:10.1016/0010-7824(96)00134-5	Contraception	1996		10.1016/0010-7824(96)00134-5	Other	['Abortifacient Agents, Steroidal', 'Abortion, Induced', 'Administration, Oral', 'Animals', 'Female', 'Gestational Age', 'Macaca fascicularis', 'Mifepristone / administration & dosage', 'Mifepristone / adverse effects', 'Norpregnadienes', 'Pregnancy', 'Pregnenediones / administration & dosage', 'Pregnenediones / adverse effects', 'Progesterone / blood', 'Progestins / antagonists & inhibitors']	8842588	0	Abstract The abortifacient effects of mifepristone and HRP 2000 were compared in gravid long-tailed macaques. Thirty-six animals were studied with treatment administered either by the oral (0.5 or 5.0 mg/kg; N = 5 per antiprogestin per dose) or intramuscular (i.m.) routes (0.5 mg/kg; N = 5 per antiprogestin) on gestational days (GD) 23-26; six vehicle controls were included. Blood samples were co…	Yes	PAUL F A VAN LOOK			Include	8	0	8	0	0	0	8	0	0	33305	S A MATLIN	[]	3	8842588	FALSE	MATLIN	S	S MATLIN	S A MATLIN	S A MATLIN	1	[]	unknown	constant	z No country reported
10.1016/0010-7824(92)90055-x	Progesterone-releasing vaginal rings for use in postpartum contraception. I. In vitro release rates of progesterone from core-loaded rings	Included by VB	VB_reports_screened	1516365	Progesterone-releasing vaginal rings for use in postpartum contraception. I. In vitro release rates of progesterone from core-loaded rings	S A MATLIN, A BELENGUER, P E HALL	Matlin SA, Belenguer A, Hall PE. Progesterone-releasing vaginal rings for use in postpartum contraception. I. In vitro release rates of progesterone from core-loaded rings. Contraception. 1992;45(4):329-341. doi:10.1016/0010-7824(92)90055-x	Contraception	1992		10.1016/0010-7824(92)90055-x	Prirmary data	['Chromatography, High Pressure Liquid', 'Contraceptive Devices, Female', 'In Vitro Techniques', 'Models, Theoretical', 'Progesterone', 'Reproducibility of Results', 'Time Factors']	10.1016/0010-7824(92)90055-x	0	Abstract Vaginal rings of Dow Corning 382 Silastic polymer, having identical outside dimensions, were fabricated to contain cores of different diameters loaded with 25% w/w progesterone. Elution of rings was carried out in continuously flowing baths of isotonic saline at 37 degrees C and quantities of progesterone released in 24 h periods measured for up to 128 days. Release of the steroid was sh…	Yes				Include	3	0	3	0	0	0	3	0	0	3049	A BELENGUER	[]	2	1516365	FALSE	BELENGUER	A	A BELENGUER	A BELENGUER	A BELENGUER	1	[]	unknown	constant	z No country reported
10.1016/0010-7824(92)90056-y	Progesterone-releasing vaginal rings for use in postpartum contraception. II. Pharmacokinetic profiles in women	Included by VB	VB_reports_screened	1516366	Progesterone-releasing vaginal rings for use in postpartum contraception. II. Pharmacokinetic profiles in women	B M LANDGREN, P E HALL, S Z CEKAN	Landgren BM, Hall PE, Cekan SZ. Progesterone-releasing vaginal rings for use in postpartum contraception. II. Pharmacokinetic profiles in women. Contraception. 1992;45(4):343-349. doi:10.1016/0010-7824(92)90056-y	Contraception	1992		10.1016/0010-7824(92)90056-y	Prirmary data	['Administration, Intravaginal', 'Adult', 'Contraceptive Devices, Female', 'Dose-Response Relationship, Drug', 'Female', 'Humans', 'Progesterone / pharmacokinetics', 'Radioimmunoassay']	10.1016/0010-7824(92)90056-y	0	Abstract Vaginal rings releasing progesterone with 3 different initial release rates (5, 8 and 20 mg/day) were used by 11, 10 and 10 women, respectively. The period of insertion was 90 days. The 5 and 8 mg/day rings consisted of a core loaded with progesterone, the 20 mg/day ring contained progesterone homogeneously distributed throughout the mass of the ring. Notwithstanding these differences, t…	Yes				Include	3	0	3	0	0	0	3	0	0	1009	B M LANDGREN	['DEPARTMENT OF OBSTETRICS AND GYNAECOLOGY KAROLINSKA HOSPITAL STOCKHOLM SWEDEN.']	1	1516366	FALSE	LANDGREN	B	B LANDGREN	B M LANDGREN	B M LANDGREN	1	['SWEDEN']	unknown	constant	SWEDEN	Sweden	SE	SWE
2113848	Pituitary, ovarian and endometrial effects of 300 micrograms norethisterone and 30 micrograms levonorgestrel administered on cycle days 7 to 10	Included by VB	VB_reports_screened	2113848	Pituitary, ovarian and endometrial effects of 300 micrograms norethisterone and 30 micrograms levonorgestrel administered on cycle days 7 to 10	B M LANDGREN, O DADA, A R AEDO, E JOHANNISSON, E DICZFALUSY	Landgren BM, Dada O, Aedo AR, Johannisson E, Diczfalusy E. Pituitary, ovarian and endometrial effects of 300 micrograms norethisterone and 30 micrograms levonorgestrel administered on cycle days 7 to 10. Contraception. 1990;41(6):569-581. doi:10.1016/s0010-7824(09)91002-2	Contraception	1990		10.1016/s0010-7824(09)91002-2	Other	['Adult', 'Contraceptives, Oral, Combined / pharmacology', 'Endometrium / cytology', 'Endometrium / drug effects', 'Estradiol / blood', 'Female', 'Follicle Stimulating Hormone / blood', 'Follicular Phase / drug effects', 'Humans', 'Levonorgestrel', 'Luteinizing Hormone / blood', 'Norethindrone / pharmacology', 'Norgestrel / pharmacology', 'Ovary / cytology', 'Ovary / drug effects', 'Pituitary Gla…	2113848	0	Abstract The ovarian, endometrial and pituitary effects of 300 micrograms norethisterone (NET) and 30 micrograms levonorgestrel (L-NOG) administered orally on cycle days 7-10 were investigated in two groups of 10 women each, by daily analysis of plasma estradiol (E2), progesterone (PROG), immunoreactive luteinizing hormone (LH) and follicle stimulating hormone (FSH) in a pretreatment control cycl…	Yes				Include	5	0	5	0	0	0	5	0	0	13425	B M LANDGREN	['DEPARTMENT OF OBSTETRICS AND GYNECOLOGY KAROLINSKA HOSPITAL STOCKHOLM SWEDEN.']	1	2113848	FALSE	LANDGREN	B	B LANDGREN	B M LANDGREN	B M LANDGREN	1	['SWEDEN']	unknown	constant	SWEDEN	Sweden	SE	SWE
10.1016/0010-7824(86)90045-4	Pituitary, ovarian and endometrial effects of graded doses of medroxyprogesterone acetate administered on cycle days 7 to 10	Included by VB	VB_reports_screened	2945699	Pituitary, ovarian and endometrial effects of graded doses of medroxyprogesterone acetate administered on cycle days 7 to 10	S ZALÁNYI JR, A R AEDO, E JOHANNISSON, B M LANDGREN, E DICZFALUSY	Zalányi S Jr, Aedo AR, Johannisson E, Landgren BM, Diczfalusy E. Pituitary, ovarian and endometrial effects of graded doses of medroxyprogesterone acetate administered on cycle days 7 to 10. Contraception. 1986;33(6):567-578. doi:10.1016/0010-7824(86)90045-4	Contraception	1986		10.1016/0010-7824(86)90045-4	Prirmary data	['Adult', 'Endometrium / anatomy & histology', 'Endometrium / drug effects', 'Estradiol / blood', 'Female', 'Humans', 'Luteinizing Hormone / blood', 'Medroxyprogesterone / administration & dosage', 'Medroxyprogesterone / analogs & derivatives', 'Medroxyprogesterone Acetate', 'Menstrual Cycle / drug effects', 'Ovary / drug effects', 'Pituitary Gland / drug effects', 'Progesterone / blood']	10.1016/0010-7824(86)90045-4	0	Abstract Eighteen apparently healthy women with normal menstrual cycles were studied during a control cycle and then during a treatment cycle, in which graded doses (2.5, 5.0 and 10 mg/day) of medroxyprogesterone acetate (MPA) were administered orally on cycle days 7 to 10. In both the control and the treatment cycle peripheral blood was drawn daily for the assay of luteinizing hormone (LH), estr…	Yes				Include	5	0	5	0	0	0	5	0	0	4461	B M LANDGREN	[]	4	2945699	FALSE	LANDGREN	B	B LANDGREN	B M LANDGREN	B M LANDGREN	1	[]	unknown	constant	z No country reported
10.1016/s0010-7824(86)80006-3	Pharmacokinetic studies with a vaginal delivery system releasing levonorgestrel at a near zero order rate for one year	Included by VB	VB_reports_screened	3093146	Pharmacokinetic studies with a vaginal delivery system releasing levonorgestrel at a near zero order rate for one year	B M LANDGREN, A R AEDO, S Z CEKAN, E DICZFALUSY	Landgren BM, Aedo AR, Cekan SZ, Diczfalusy E. Pharmacokinetic studies with a vaginal delivery system releasing levonorgestrel at a near zero order rate for one year. Contraception. 1986;33(5):473-485. doi:10.1016/s0010-7824(86)80006-3	Contraception	1986		10.1016/s0010-7824(86)80006-3	Prirmary data	['Administration, Intravaginal', 'Contraceptive Devices, Female / adverse effects', 'Female', 'Humans', 'Kinetics', 'Levonorgestrel', 'Norgestrel / administration & dosage', 'Norgestrel / adverse effects', 'Norgestrel / metabolism', 'Sex Hormone-Binding Globulin / analysis', 'Uterine Hemorrhage / etiology']	10.1016/s0010-7824(86)80006-3	0	Abstract Vaginal rings releasing approximately 20 micrograms levonorgestrel per 24 hours were used continuously by ten women for a period of one year. Circulating plasma levels of levonorgestrel (L-NOG) were measured every second week. Steroid hormone binding globulin (SHBG) levels were measured in the first and last four blood samples drawn. A linear relationship between the logarithms of L-NOG …	Yes				Include	4	0	4	0	0	0	4	0	0	1000	B M LANDGREN	[]	1	3093146	FALSE	LANDGREN	B	B LANDGREN	B M LANDGREN	B M LANDGREN	1	[]	unknown	constant	z No country reported
10.1016/0010-7824(85)90009-5	The interaction between sex hormone binding globulin and levonorgestrel released from vaginal rings in women	Included by VB	VB_reports_screened	3924477	The interaction between sex hormone binding globulin and levonorgestrel released from vaginal rings in women	S Z CEKAN, M JIA, B M LANDGREN, E DICZFALUSY	Cekan SZ, Jia M, Landgren BM, Diczfalusy E. The interaction between sex hormone binding globulin and levonorgestrel released from vaginal rings in women. Contraception. 1985;31(4):431-439. doi:10.1016/0010-7824(85)90009-5	Contraception	1985		10.1016/0010-7824(85)90009-5	Prirmary data	['Adult', 'Contraceptive Agents, Female / administration & dosage', 'Contraceptives, Oral, Combined / administration & dosage', 'Contraceptives, Oral, Combined / blood', 'Delayed-Action Preparations', 'Female', 'Humans', 'Levonorgestrel', 'Norgestrel / administration & dosage', 'Norgestrel / blood', 'Ovarian Function Tests', 'Sex Hormone-Binding Globulin / metabolism', 'Vagina']	10.1016/0010-7824(85)90009-5	0	Abstract The levels of levonorgestrel (L-NOG), progesterone and estradiol were measured in plasma samples of 17 normally menstruating women during a control cycle and during a subsequent period (90 days) with a L-NOG-releasing vaginal ring. During days 38-66 after the insertion of the vaginal ring the concentrations of sex hormone binding globulin binding sites (hereafter: SHBG levels) were also …	Yes				Include	4	0	4	0	0	0	4	0	0	80	B M LANDGREN	[]	3	3924477	FALSE	LANDGREN	B	B LANDGREN	B M LANDGREN	B M LANDGREN	1	[]	unknown	constant	z No country reported
10.1016/s0010-7824(85)80004-4	A clinical pharmacological study of a new type of vaginal delivery system for levonorgestrel	Included by VB	VB_reports_screened	3937664	A clinical pharmacological study of a new type of vaginal delivery system for levonorgestrel	B M LANDGREN, E JOHANNISSON, S XING, A R AEDO, E DICZFALUSY	Landgren BM, Johannisson E, Xing S, Aedo AR, Diczfalusy E. A clinical pharmacological study of a new type of vaginal delivery system for levonorgestrel. Contraception. 1985;32(6):581-601. doi:10.1016/s0010-7824(85)80004-4	Contraception	1985		10.1016/s0010-7824(85)80004-4	Prirmary data	['Clinical Trials as Topic', 'Delayed-Action Preparations', 'Endometrium / analysis', 'Endometrium / cytology', 'Estradiol / analysis', 'Estradiol / blood', 'Female', 'Humans', 'Levonorgestrel', 'Models, Biological', 'Norgestrel / administration & dosage', 'Norgestrel / blood', 'Pregnancy', 'Progesterone / analysis', 'Progesterone / blood', 'Progesterone / physiology', 'Silicone Elastomers', 'Ste…	10.1016/s0010-7824(85)80004-4	0	Abstract The pharmacokinetic and pharmacodynamic effects of a new type of levonorgestrel-releasing vaginal device (with an in vitro release rate of 25 micrograms/24 h) were studied in a group of 18 normally menstruating women during a period of 90 days of continuous use. Peripheral blood samples were drawn three times weekly (Mondays, Wednesdays, Fridays) during a pretreatment (control) cycle and…	Yes				Include	5	0	5	0	0	0	5	0	0	1004	B M LANDGREN	[]	1	3937664	FALSE	LANDGREN	B	B LANDGREN	B M LANDGREN	B M LANDGREN	1	[]	unknown	constant	z No country reported
10.1016/0010-7824(85)90081-2	Pharmacokinetic and pharmacodynamic investigations with monthly injectable contraceptive preparations	Included by VB	VB_reports_screened	4028723	Pharmacokinetic and pharmacodynamic investigations with monthly injectable contraceptive preparations	A R AEDO, B M LANDGREN, E JOHANNISSON, E DICZFALUSY	Aedo AR, Landgren BM, Johannisson E, Diczfalusy E. Pharmacokinetic and pharmacodynamic investigations with monthly injectable contraceptive preparations. Contraception. 1985;31(5):453-469. doi:10.1016/0010-7824(85)90081-2	Contraception	1985		10.1016/0010-7824(85)90081-2	Prirmary data	['Adult', 'Biopsy', 'Contraceptive Agents, Female / administration & dosage', 'Contraceptive Agents, Female / metabolism', 'Contraceptive Agents, Female / pharmacology', 'Contraceptives, Oral, Combined / administration & dosage', 'Contraceptives, Oral, Combined / metabolism', 'Contraceptives, Oral, Combined / pharmacology', 'Delayed-Action Preparations', 'Drug Combinations', 'Endometrium / cytolo…	10.1016/0010-7824(85)90081-2	0	Abstract Eight normally menstruating women received Cycloprovera (25 mg medroxyprogesterone acetate with 5 mg estradiol cypionate) and seven other volunteers received HRP-102 (50 mg norethisterone enanthate with 5 mg estradiol valerate) injections at 30-day intervals for three consecutive months. The peripheral plasma levels of estradiol (E2), progesterone (PROG), medroxyprogesterone acetate (MPA…	Yes				Include	4	0	4	0	0	0	4	0	0	601	B M LANDGREN	[]	2	4028723	FALSE	LANDGREN	B	B LANDGREN	B M LANDGREN	B M LANDGREN	1	[]	unknown	constant	z No country reported
10.1016/0010-7824(82)90049-x	A preliminary pharmacological trial of the monthly injectable contraceptive cycloprovera	Included by VB	VB_reports_screened	6210485	A preliminary pharmacological trial of the monthly injectable contraceptive cycloprovera	K FOTHERBY, G BENAGIANO, H K TOPPOZADA, A ABDEL RAHMAN, F NAVAROLI, B ARCE, R RAMOS CORDERO, C GUAL, B M LANDGREN, E JOHANNISSON	Fotherby K, Benagiano G, Toppozada HK, et al. A preliminary pharmacological trial of the monthly injectable contraceptive cycloprovera. Contraception. 1982;25(3):261-272. doi:10.1016/0010-7824(82)90049-x	Contraception	1982		10.1016/0010-7824(82)90049-x	Prirmary data	['Adult', 'Biopsy', 'Contraceptive Agents, Female / pharmacology', 'Contraceptives, Oral, Combined / administration & dosage', 'Contraceptives, Oral, Combined / pharmacology', 'Drug Administration Schedule', 'Drug Combinations', 'Endometrium / drug effects', 'Estradiol / administration & dosage', 'Estradiol / analogs & derivatives', 'Estradiol / blood', 'Estradiol / pharmacology', 'Female', 'Huma…	10.1016/0010-7824(82)90049-x	0	Abstract A comparative pharmacological pilot study of the monthly injectable contraceptive CycloProvera was carried out in 11 women in four centres. There were no significant differences in the results between the centres except that the injection-bleeding interval appeared to be shorter in Swedish women than in those in Havana and Mexico. Medroxyprogesterone acetate was detectable in blood for 2…	Yes				Include	10	0	10	0	0	0	10	0	0	1234	B M LANDGREN	[]	9	6210485	FALSE	LANDGREN	B	B LANDGREN	B M LANDGREN	B M LANDGREN	1	[]	unknown	constant	z No country reported
10.1016/0010-7824(84)90054-4	Return of ovulation following a single injection of depo-medroxyprogesterone acetate: a pharmacokinetic and pharmacodynamic study	Included by VB	VB_reports_screened	6234145	Return of ovulation following a single injection of depo-medroxyprogesterone acetate: a pharmacokinetic and pharmacodynamic study	P T LAN, A R AEDO, B M LANDGREN, E JOHANNISSON, E DICZFALUSY	Lan PT, Aedo AR, Landgren BM, Johannisson E, Diczfalusy E. Return of ovulation following a single injection of depo-medroxyprogesterone acetate: a pharmacokinetic and pharmacodynamic study. Contraception. 1984;29(1):1-18. doi:10.1016/0010-7824(84)90054-4	Contraception	1984		10.1016/0010-7824(84)90054-4	Prirmary data	['Adult', 'Contraceptive Agents, Female', 'Endometrium / anatomy & histology', 'Endometrium / drug effects', 'Estradiol / blood', 'Female', 'Follicle Stimulating Hormone / blood', 'Humans', 'Kinetics', 'Luteinizing Hormone / blood', 'Medroxyprogesterone / analogs & derivatives', 'Medroxyprogesterone / blood', 'Medroxyprogesterone / pharmacology', 'Medroxyprogesterone Acetate', 'Ovulation / drug e…	10.1016/0010-7824(84)90054-4	0	Abstract The effect of a single dose of 150 mg of depo-medroxyprogesterone acetate (DMPA) on pituitary, ovarian and endometrial function was assessed in relation to the peripheral levels of the compound in 8 women. The levels of medroxyprogesterone acetate (MPA), follitropin (FSH), lutropin (LH), prolactin, estradiol (E2) and progesterone ( Prog .) were measured 3 times a week during a pretreatme…	Yes				Include	5	0	5	0	0	0	5	0	0	1014	B M LANDGREN	[]	3	6234145	FALSE	LANDGREN	B	B LANDGREN	B M LANDGREN	B M LANDGREN	1	[]	unknown	constant	z No country reported
10.1016/s0010-7824(83)80003-1	Pharmacodynamic effects of ethinyl estradiol in women using vaginal devices releasing small doses of levonorgestrel at a constant rate	Included by VB	VB_reports_screened	6414759	Pharmacodynamic effects of ethinyl estradiol in women using vaginal devices releasing small doses of levonorgestrel at a constant rate	V TODDYVALLA, E JOHANNISSON, B M LANDGREN, S Z CEKAN, E DICZFALUSY	Toddyvalla V, Johannisson E, Landgren BM, Cekan SZ, Diczfalusy E. Pharmacodynamic effects of ethinyl estradiol in women using vaginal devices releasing small doses of levonorgestrel at a constant rate. Contraception. 1983;28(1):21-39. doi:10.1016/s0010-7824(83)80003-1	Contraception	1983		10.1016/s0010-7824(83)80003-1	Other	['Adult', 'Contraceptives, Oral, Combined / administration & dosage', 'Contraceptives, Oral, Combined / metabolism', 'Endometrium / drug effects', 'Estradiol / metabolism', 'Ethinyl Estradiol / pharmacology', 'Female', 'Half-Life', 'Humans', 'Levonorgestrel', 'Norgestrel / administration & dosage', 'Norgestrel / metabolism', 'Ovary / drug effects', 'Radioimmunoassay', 'Sex Hormone-Binding Globuli…	10.1016/s0010-7824(83)80003-1	0	Abstract Eight normally menstruating women were provided with vaginal devices releasing levonorgestrel (NOG)4) at a constant rate of 20 micrograms/24 h. On day 71 or 72 following the insertion of the device, oral doses of 50 micrograms of ethinyl estradiol (EE) were administered daily for one week. Peripheral blood samples were drawn three times weekly during a pretreatment (control) cycle and fr…	Yes				Include	5	0	5	0	0	0	5	0	0	4343	B M LANDGREN	[]	3	6414759	FALSE	LANDGREN	B	B LANDGREN	B M LANDGREN	B M LANDGREN	1	[]	unknown	constant	z No country reported
10.1016/0010-7824(82)90132-9	Pharmacokinetic and pharmacodynamic investigations with vaginal devices releasing levonorgestrel at a constant, near zero order rate	Included by VB	VB_reports_screened	6820337	Pharmacokinetic and pharmacodynamic investigations with vaginal devices releasing levonorgestrel at a constant, near zero order rate	B M LANDGREN, E JOHANNISSON, B MASIRONI, E DICZFALUSY	Landgren BM, Johannisson E, Masironi B, Diczfalusy E. Pharmacokinetic and pharmacodynamic investigations with vaginal devices releasing levonorgestrel at a constant, near zero order rate. Contraception. 1982;26(6):567-585. doi:10.1016/0010-7824(82)90132-9	Contraception	1982		10.1016/0010-7824(82)90132-9	Prirmary data	['Adult', 'Contraceptives, Oral, Combined / administration & dosage', 'Contraceptives, Oral, Combined / metabolism', 'Delayed-Action Preparations', 'Drug Implants', 'Estradiol / blood', 'Female', 'Humans', 'Kinetics', 'Levonorgestrel', 'Norgestrel / administration & dosage', 'Norgestrel / metabolism', 'Ovulation / drug effects', 'Progesterone / blood', 'Progesterone Congeners / administration & d…	10.1016/0010-7824(82)90132-9	0	Abstract The pharmacokinetic and pharmacodynamic effects of vaginal devices releasing levonorgestrel (L-NOG) at a constant rate (in vitro release: approximately 20 micrograms/day) were studied in a group of 20 normally menstruating women during a period of 90 days of continuous use. Peripheral blood samples were withdrawn two or three times (in the great majority of subjects, on Mondays, Wednesda…	Yes				Include	4	0	4	0	0	0	4	0	0	996	B M LANDGREN	[]	1	6820337	FALSE	LANDGREN	B	B LANDGREN	B M LANDGREN	B M LANDGREN	1	[]	unknown	constant	z No country reported
10.1016/0010-7824(83)90088-4	Pituitary, ovarian and endometrial effects of progesterone released prematurely during the proliferative phase	Included by VB	VB_reports_screened	6851555	Pituitary, ovarian and endometrial effects of progesterone released prematurely during the proliferative phase	X SHUMIN, E JOHANNISSON, B M LANDGREN, E DICZFALUSY	Shumin X, Johannisson E, Landgren BM, Diczfalusy E. Pituitary, ovarian and endometrial effects of progesterone released prematurely during the proliferative phase. Contraception. 1983;27(2):177-193. doi:10.1016/0010-7824(83)90088-4	Contraception	1983		10.1016/0010-7824(83)90088-4	Prirmary data	['17-alpha-Hydroxyprogesterone', '20-alpha-Dihydroprogesterone / blood', 'Adult', 'Delayed-Action Preparations', 'Endometrium / drug effects', 'Estradiol / blood', 'Female', 'Humans', 'Hydroxyprogesterones / blood', 'Luteinizing Hormone / blood', 'Menstruation / drug effects', 'Ovary / drug effects', 'Pituitary Gland, Anterior / drug effects', 'Progesterone / administration & dosage', 'Progestero…	10.1016/0010-7824(83)90088-4	0	Abstract The pituitary, ovarian and endometrial effects of premature exposure to progesterone during the proliferative phase were investigated in 18 normally menstruating women. Daily blood samples were drawn during a control cycle and an endometrial biopsy was obtained on cycle day 6 (in 9 subjects) and on cycle day 11 (in 9 subjects), respectively. Daily blood samples were drawn again throughou…	Yes				Include	4	0	4	0	0	0	4	0	0	4465	B M LANDGREN	[]	3	6851555	FALSE	LANDGREN	B	B LANDGREN	B M LANDGREN	B M LANDGREN	1	[]	unknown	constant	z No country reported
10.1016/0010-7824(82)90015-4	Endometrial morphology and peripheral steroid levels in women with and without intermenstrual bleeding during contraception with the 300 microgram norethisterone (NET) minipill	Included by VB	VB_reports_screened	7060371	Endometrial morphology and peripheral steroid levels in women with and without intermenstrual bleeding during contraception with the 300 microgram norethisterone (NET) minipill	E JOHANNISSON, B M LANDGREN, E DICZFALUSY	Johannisson E, Landgren BM, Diczfalusy E. Endometrial morphology and peripheral steroid levels in women with and without intermenstrual bleeding during contraception with the 300 microgram norethisterone (NET) minipill. Contraception. 1982;25(1):13-30. doi:10.1016/0010-7824(82)90015-4	Contraception	1982		10.1016/0010-7824(82)90015-4	Prirmary data	['Adult', 'Endometrium / pathology', 'Estradiol / blood', 'Ethinyl Estradiol / therapeutic use', 'Female', 'Fluorometry', 'Humans', 'Metrorrhagia / chemically induced', 'Metrorrhagia / drug therapy', 'Metrorrhagia / pathology', 'Microscopy, Electron', 'Norethindrone / adverse effects', 'Progesterone / blood']	10.1016/0010-7824(82)90015-4	0		Yes				Include	3	0	3	0	0	0	3	0	0	789	B M LANDGREN	[]	2	7060371	FALSE	LANDGREN	B	B LANDGREN	B M LANDGREN	B M LANDGREN	1	[]	unknown	constant	z No country reported
10.1016/s0015-0282(16)46636-7	Morphometric analysis of the human endometrium in relation to peripheral hormone levels	Included by VB	VB_reports_screened	7128842	Morphometric analysis of the human endometrium in relation to peripheral hormone levels	E JOHANNISSON, R A PARKER, B M LANDGREN, E DICZFALUSY	Johannisson E, Parker RA, Landgren BM, Diczfalusy E. Morphometric analysis of the human endometrium in relation to peripheral hormone levels. Fertil Steril. 1982;38(5):564-571. doi:10.1016/s0015-0282(16)46636-7	Fertility and sterility	1982		10.1016/s0015-0282(16)46636-7	Prirmary data	['Adult', 'Biopsy', 'Endometrium / anatomy & histology', 'Estradiol / blood', 'Female', 'Hormones / blood', 'Humans', 'Luteinizing Hormone / blood', 'Menstruation', 'Progesterone / blood']	10.1016/s0015-0282(16)46636-7	0	Abstract Twelve indices were quantitated at three sites in 68 endometrial biopsies from 14 women in five cycles each in which daily plasma levels of luteinizing hormone (LH), estradiol (E2), and progesterone (P) were measured. It was found that a single biopsy specimen is representative of the entire endometrium. Using classic dating, 59% of the biopsies were correct. The error rate increased wit…	Yes				Include	4	0	4	0	0	0	4	0	0	793	B M LANDGREN	[]	3	7128842	FALSE	LANDGREN	B	B LANDGREN	B M LANDGREN	B M LANDGREN	1	[]	unknown	constant	z No country reported
11102592	A randomized comparison of the effects on vaginal and cervical epithelium of a placebo vaginal ring with non-use of a ring	Has HRP authors	HRPPublicationsDatabase_UpdateDecember2014	11102592	A randomized comparison of the effects on vaginal and cervical epithelium of a placebo vaginal ring with non-use of a ring	E WEISBERG, I S FRASER, J BAKER, D ARCHER, B M LANDGREN, S KILLICK, P SOUTTER, T KRAUSE, C D'ARCANGUES	Weisberg E, Fraser IS, Baker J, et al. A randomized comparison of the effects on vaginal and cervical epithelium of a placebo vaginal ring with non-use of a ring. Contraception. 2000;62(2):83-89. doi:10.1016/s0010-7824(00)00137-2	Contraception	2000		10.1016/s0010-7824(00)00137-2	Other	['Biopsy', 'Cervix Mucus / chemistry', 'Cervix Uteri / pathology', 'Contraceptive Devices, Female / adverse effects', 'Epithelium / pathology', 'Female', 'Humans', 'Mucous Membrane / pathology', 'Pessaries / adverse effects', 'Vagina / pathology']	11102592	0	Abstract Little is known about the effects of contraceptive vaginal rings on the vaginal surface epithelium, although most studies have not demonstrated any significant deleterious effect. However, one study found that some medium-to-long-term levonorgestrel-releasing ring users developed chronic erythematous and ulcerative lesions in the posterior vaginal fornix. Subsequently, this ring was comp…	Yes	CATHERINE D'ARCANGUES			Include	9	0	9	0	0	0	9	0	0	34931	B M LANDGREN	[]	5	11102592	FALSE	LANDGREN	B	B LANDGREN	B M LANDGREN	B M LANDGREN	1	[]	unknown	constant	z No country reported
10.1016/0010-7824(92)90056-y	Progesterone-releasing vaginal rings for use in postpartum contraception. II. Pharmacokinetic profiles in women	Included by VB	VB_reports_screened	1516366	Progesterone-releasing vaginal rings for use in postpartum contraception. II. Pharmacokinetic profiles in women	B M LANDGREN, P E HALL, S Z CEKAN	Landgren BM, Hall PE, Cekan SZ. Progesterone-releasing vaginal rings for use in postpartum contraception. II. Pharmacokinetic profiles in women. Contraception. 1992;45(4):343-349. doi:10.1016/0010-7824(92)90056-y	Contraception	1992		10.1016/0010-7824(92)90056-y	Prirmary data	['Administration, Intravaginal', 'Adult', 'Contraceptive Devices, Female', 'Dose-Response Relationship, Drug', 'Female', 'Humans', 'Progesterone / pharmacokinetics', 'Radioimmunoassay']	10.1016/0010-7824(92)90056-y	0	Abstract Vaginal rings releasing progesterone with 3 different initial release rates (5, 8 and 20 mg/day) were used by 11, 10 and 10 women, respectively. The period of insertion was 90 days. The 5 and 8 mg/day rings consisted of a core loaded with progesterone, the 20 mg/day ring contained progesterone homogeneously distributed throughout the mass of the ring. Notwithstanding these differences, t…	Yes				Include	3	0	3	0	0	0	3	0	0	1011	S Z CEKAN	[]	3	1516366	FALSE	CEKAN	S	S CEKAN	S Z CEKAN	S Z CEKAN	1	[]	unknown	constant	z No country reported
10.1016/s0010-7824(86)80006-3	Pharmacokinetic studies with a vaginal delivery system releasing levonorgestrel at a near zero order rate for one year	Included by VB	VB_reports_screened	3093146	Pharmacokinetic studies with a vaginal delivery system releasing levonorgestrel at a near zero order rate for one year	B M LANDGREN, A R AEDO, S Z CEKAN, E DICZFALUSY	Landgren BM, Aedo AR, Cekan SZ, Diczfalusy E. Pharmacokinetic studies with a vaginal delivery system releasing levonorgestrel at a near zero order rate for one year. Contraception. 1986;33(5):473-485. doi:10.1016/s0010-7824(86)80006-3	Contraception	1986		10.1016/s0010-7824(86)80006-3	Prirmary data	['Administration, Intravaginal', 'Contraceptive Devices, Female / adverse effects', 'Female', 'Humans', 'Kinetics', 'Levonorgestrel', 'Norgestrel / administration & dosage', 'Norgestrel / adverse effects', 'Norgestrel / metabolism', 'Sex Hormone-Binding Globulin / analysis', 'Uterine Hemorrhage / etiology']	10.1016/s0010-7824(86)80006-3	0	Abstract Vaginal rings releasing approximately 20 micrograms levonorgestrel per 24 hours were used continuously by ten women for a period of one year. Circulating plasma levels of levonorgestrel (L-NOG) were measured every second week. Steroid hormone binding globulin (SHBG) levels were measured in the first and last four blood samples drawn. A linear relationship between the logarithms of L-NOG …	Yes				Include	4	0	4	0	0	0	4	0	0	1002	S Z CEKAN	[]	3	3093146	FALSE	CEKAN	S	S CEKAN	S Z CEKAN	S Z CEKAN	1	[]	unknown	constant	z No country reported
10.1016/0010-7824(85)90009-5	The interaction between sex hormone binding globulin and levonorgestrel released from vaginal rings in women	Included by VB	VB_reports_screened	3924477	The interaction between sex hormone binding globulin and levonorgestrel released from vaginal rings in women	S Z CEKAN, M JIA, B M LANDGREN, E DICZFALUSY	Cekan SZ, Jia M, Landgren BM, Diczfalusy E. The interaction between sex hormone binding globulin and levonorgestrel released from vaginal rings in women. Contraception. 1985;31(4):431-439. doi:10.1016/0010-7824(85)90009-5	Contraception	1985		10.1016/0010-7824(85)90009-5	Prirmary data	['Adult', 'Contraceptive Agents, Female / administration & dosage', 'Contraceptives, Oral, Combined / administration & dosage', 'Contraceptives, Oral, Combined / blood', 'Delayed-Action Preparations', 'Female', 'Humans', 'Levonorgestrel', 'Norgestrel / administration & dosage', 'Norgestrel / blood', 'Ovarian Function Tests', 'Sex Hormone-Binding Globulin / metabolism', 'Vagina']	10.1016/0010-7824(85)90009-5	0	Abstract The levels of levonorgestrel (L-NOG), progesterone and estradiol were measured in plasma samples of 17 normally menstruating women during a control cycle and during a subsequent period (90 days) with a L-NOG-releasing vaginal ring. During days 38-66 after the insertion of the vaginal ring the concentrations of sex hormone binding globulin binding sites (hereafter: SHBG levels) were also …	Yes				Include	4	0	4	0	0	0	4	0	0	78	S Z CEKAN	[]	1	3924477	FALSE	CEKAN	S	S CEKAN	S Z CEKAN	S Z CEKAN	1	[]	unknown	constant	z No country reported
10.1016/s0010-7824(83)80003-1	Pharmacodynamic effects of ethinyl estradiol in women using vaginal devices releasing small doses of levonorgestrel at a constant rate	Included by VB	VB_reports_screened	6414759	Pharmacodynamic effects of ethinyl estradiol in women using vaginal devices releasing small doses of levonorgestrel at a constant rate	V TODDYVALLA, E JOHANNISSON, B M LANDGREN, S Z CEKAN, E DICZFALUSY	Toddyvalla V, Johannisson E, Landgren BM, Cekan SZ, Diczfalusy E. Pharmacodynamic effects of ethinyl estradiol in women using vaginal devices releasing small doses of levonorgestrel at a constant rate. Contraception. 1983;28(1):21-39. doi:10.1016/s0010-7824(83)80003-1	Contraception	1983		10.1016/s0010-7824(83)80003-1	Other	['Adult', 'Contraceptives, Oral, Combined / administration & dosage', 'Contraceptives, Oral, Combined / metabolism', 'Endometrium / drug effects', 'Estradiol / metabolism', 'Ethinyl Estradiol / pharmacology', 'Female', 'Half-Life', 'Humans', 'Levonorgestrel', 'Norgestrel / administration & dosage', 'Norgestrel / metabolism', 'Ovary / drug effects', 'Radioimmunoassay', 'Sex Hormone-Binding Globuli…	10.1016/s0010-7824(83)80003-1	0	Abstract Eight normally menstruating women were provided with vaginal devices releasing levonorgestrel (NOG)4) at a constant rate of 20 micrograms/24 h. On day 71 or 72 following the insertion of the device, oral doses of 50 micrograms of ethinyl estradiol (EE) were administered daily for one week. Peripheral blood samples were drawn three times weekly during a pretreatment (control) cycle and fr…	Yes				Include	5	0	5	0	0	0	5	0	0	4344	S Z CEKAN	[]	4	6414759	FALSE	CEKAN	S	S CEKAN	S Z CEKAN	S Z CEKAN	1	[]	unknown	constant	z No country reported
1645075	Who continues to smoke while pregnant?	Has HRP authors	HRPPublicationsDatabase_UpdateDecember2014	1645075	Who continues to smoke while pregnant?	S CNATTINGIUS, G LINDMARK, O MEIRIK	Cnattingius S, Lindmark G, Meirik O. Who continues to smoke while pregnant?. J Epidemiol Community Health. 1992;46(3):218-221. doi:10.1136/jech.46.3.218	Journal of epidemiology and community health	1992	PMC1059554	10.1136/jech.46.3.218	Other	['Adolescent', 'Adult', 'Age Factors', 'Female', 'Humans', 'Pregnancy', 'Pregnancy Complications / epidemiology', 'Pregnancy Outcome', 'Prospective Studies', 'Risk Factors', 'Smoking / epidemiology', 'Smoking Cessation', 'Socioeconomic Factors', 'Sweden / epidemiology']	1645075	0	Abstract Study objective: The aim was to study changes in smoking habits during pregnancy and differences in characteristics between women who stop smoking and those who continue to smoke during pregnancy. Design: The study was a population based prospective study. Self administered questionnaires were completed on three occasions. Setting: The study area was Uppsala county, Sweden, in 1987. Part…	Yes	OLAV MEIRIK			Include	3	0	3	0	0	0	3	0	0	32522	S CNATTINGIUS	['DEPARTMENT OF SOCIAL MEDICINE UNIVERSITY HOSPITAL UPPSALA UNIVERSITY SWEDEN.']	1	1645075	FALSE	CNATTINGIUS	S	S CNATTINGIUS	S CNATTINGIUS	S CNATTINGIUS	1	['SWEDEN']	unknown	constant	SWEDEN	Sweden	SE	SWE
1645075	Who continues to smoke while pregnant?	Has HRP authors	HRPPublicationsDatabase_UpdateDecember2014	1645075	Who continues to smoke while pregnant?	S CNATTINGIUS, G LINDMARK, O MEIRIK	Cnattingius S, Lindmark G, Meirik O. Who continues to smoke while pregnant?. J Epidemiol Community Health. 1992;46(3):218-221. doi:10.1136/jech.46.3.218	Journal of epidemiology and community health	1992	PMC1059554	10.1136/jech.46.3.218	Other	['Adolescent', 'Adult', 'Age Factors', 'Female', 'Humans', 'Pregnancy', 'Pregnancy Complications / epidemiology', 'Pregnancy Outcome', 'Prospective Studies', 'Risk Factors', 'Smoking / epidemiology', 'Smoking Cessation', 'Socioeconomic Factors', 'Sweden / epidemiology']	1645075	0	Abstract Study objective: The aim was to study changes in smoking habits during pregnancy and differences in characteristics between women who stop smoking and those who continue to smoke during pregnancy. Design: The study was a population based prospective study. Self administered questionnaires were completed on three occasions. Setting: The study area was Uppsala county, Sweden, in 1987. Part…	Yes	OLAV MEIRIK			Include	3	0	3	0	0	0	3	0	0	32523	G LINDMARK	[]	2	1645075	FALSE	LINDMARK	G	G LINDMARK	GUNILLA LINDMARK	GUNILLA LINDMARK, G LINDMARK	2	[]	female	constant	z No country reported
9805720	Antenatal care in developed countries	Has HRP authors	HRPPublicationsDatabase_UpdateDecember2014	9805720	Antenatal care in developed countries	G LINDMARK, H BERENDES, O MEIRIK	Lindmark G, Berendes H, Meirik O. Antenatal care in developed countries. Paediatr Perinat Epidemiol. 1998;12 Suppl 2:4-6. doi:10.1046/j.1365-3016.12.s2.5.x	Paediatric and perinatal epidemiology	1998		10.1046/j.1365-3016.12.s2.5.x	Other	['Developed Countries', 'Europe', 'Evidence-Based Medicine', 'Female', 'Health Services Misuse', 'Health Services Research / methods', 'Humans', 'Patient Acceptance of Health Care', 'Pregnancy', 'Prenatal Care / organization & administration', 'United States']	9805720	0		Yes	OLAV MEIRIK			Include	3	0	3	0	0	0	3	0	0	35895	G LINDMARK	["DEPARTMENT OF WOMEN'S AND CHILDREN'S HEALTH UNIVERSITY OF UPPSALA SWEDEN."]	1	9805720	FALSE	LINDMARK	G	G LINDMARK	GUNILLA LINDMARK	GUNILLA LINDMARK, G LINDMARK	2	['SWEDEN']	female	constant	SWEDEN	Sweden	SE	SWE
The hide-and-seek game: Men's perspectives on abortion and contraceptive use within marriage in a rural community in Zimbabwe	The hide-and-seek game: Men's perspectives on abortion and contraceptive use within marriage in a rural community in Zimbabwe	Unverified	HRPPublicationsDatabase_UpdateDecember2014	12117212	The hide-and-seek game: men's perspectives on abortion and contraceptive use within marriage in a rural community in Zimbabwe	JEREMIAH CHIKOVORE, GUNILLA LINDMARK, LENNARTH NYSTROM, MICHAEL T MBIZVO, BETH MAINA AHLBERG	Chikovore J, Lindmark G, Nystrom L, Mbizvo MT, Ahlberg BM. The hide-and-seek game: men's perspectives on abortion and contraceptive use within marriage in a rural community in Zimbabwe. J Biosoc Sci. 2002;34(3):317-332. doi:10.1017/s0021932002003176	Journal of biosocial science	2002		10.1017/s0021932002003176	Other	['Abortion, Induced / psychology', 'Adolescent', 'Adult', 'Aged', 'Contraception Behavior / psychology', 'Female', 'Focus Groups', 'Health Knowledge, Attitudes, Practice', 'Humans', 'Male', 'Middle Aged', 'Pregnancy', 'Sex Factors', 'Zimbabwe']	The hide-and-seek game: Men's perspectives on abortion and contraceptive use within marriage in a rural community in Zimbabwe	0	Abstract This paper is based on a study aimed at understanding the perceptions of men to induced abortion and contraceptive use within marriage in rural Zimbabwe. Two qualitative methods were combined. Men were found to view abortion not as a reproductive health problem for women. Instead, they described abortion as a sign of illicit sexual activity and contraceptive use as a strategy married wom…	Yes		Mbizvo		Include	5	0	5	0	0	0	5	0	0	32576	GUNILLA LINDMARK	[]	2	12117212	FALSE	LINDMARK	G	G LINDMARK	GUNILLA LINDMARK	GUNILLA LINDMARK, G LINDMARK	2	[]	female	constant	z No country reported
12756055	Womens' opinions on antenatal care in developing countries: results of a study in Cuba Thailand Saudi Arabia and Argentina	Has HRP authors	HRPPublicationsDatabase_UpdateDecember2014	12756055	Womens' opinions on antenatal care in developing countries: results of a study in Cuba, Thailand, Saudi Arabia and Argentina	GUSTAVO NIGENDA, ANA LANGER, CHUSRI KUCHAISIT, MARIANA ROMERO, GEORGINA ROJAS, MUNEERA AL OSIMY, JOSÉ VILLAR, JO GARCIA, YAGOB AL MAZROU, HASSAN BA'AQEEL, GUILLERMO CARROLI, UBALDO FARNOT, PISAKE LUMBIGANON, JOSÉ BELIZÁN, PER BERGSJO, LEIV BAKKETEIG, GUNILLA LINDMARK	Nigenda G, Langer A, Kuchaisit C, et al. Womens' opinions on antenatal care in developing countries: results of a study in Cuba, Thailand, Saudi Arabia and Argentina. BMC Public Health. 2003;3:17. Published 2003 May 20. doi:10.1186/1471-2458-3-17	BMC public health	2003	PMC166129	10.1186/1471-2458-3-17	Prirmary data	['Adult', 'Argentina', 'Attitude to Health / ethnology', 'Cuba', 'Culture', 'Developing Countries', 'Female', 'Focus Groups', 'Humans', 'Occupations / classification', 'Office Visits', 'Patient Education as Topic', 'Physician-Patient Relations', 'Practice Guidelines as Topic', 'Prenatal Care / organization & administration', 'Prenatal Care / standards', 'Prenatal Care / statistics & numerical dat…	12756055	0	Abstract Background: The results of a qualitative study carried out in four developing countries (Cuba, Thailand, Saudi Arabia and Argentina) are presented. The study was conducted in the context of a randomised controlled trial to test the benefits of a new antenatal care protocol that reduced the number of visits to the doctor, rationalised the application of technology, and improved the provis…	Yes	JOSE VILLAR			Include	17	0	17	0	0	0	17	0	0	38992	GUNILLA LINDMARK	[]	17	12756055	FALSE	LINDMARK	G	G LINDMARK	GUNILLA LINDMARK	GUNILLA LINDMARK, G LINDMARK	2	[]	female	constant	z No country reported
15194252	Mandatory second opinion to reduce rates of unnecessary caesarean sections in Latin America: a cluster randomised controlled trial	Has HRP authors	HRPPublicationsDatabase_UpdateDecember2014	15194252	Mandatory second opinion to reduce rates of unnecessary caesarean sections in Latin America: a cluster randomised controlled trial	FERNANDO ALTHABE, JOSÉ M BELIZÁN, JOSÉ VILLAR, SOPHIE ALEXANDER, EDUARDO BERGEL, SILVINA RAMOS, MARIANA ROMERO, ALLAN DONNER, GUNILLA LINDMARK, ANA LANGER, UBALDO FARNOT, JOSÉ G CECATTI, GUILLERMO CARROLI, EDGAR KESTLER, LATIN AMERICAN CAESAREAN SECTION STUDY GROUP	Althabe F, Belizán JM, Villar J, et al. Mandatory second opinion to reduce rates of unnecessary caesarean sections in Latin America: a cluster randomised controlled trial. Lancet. 2004;363(9425):1934-1940. doi:10.1016/S0140-6736(04)16406-4	Lancet (London, England)	2004		10.1016/S0140-6736(04)16406-4	Other	['Adult', 'Cesarean Section / statistics & numerical data', 'Evidence-Based Medicine', 'Female', 'Health Services Misuse', 'Hospitals / statistics & numerical data', 'Humans', 'Infant, Newborn', 'Latin America', 'Organizational Policy', 'Patient Satisfaction', 'Practice Guidelines as Topic', 'Pregnancy', 'Referral and Consultation']	15194252	0	Abstract Background: Latin America has a high rate of caesarean sections. We tested the hypothesis that a hospital policy of mandatory second opinion, based on the best existing scientific evidence, reduces the hospital caesarean section rate by 25%, without increasing maternal and perinatal morbidity and mortality. Methods: 36 hospitals in Argentina (18), Brazil (eight), Cuba (four), Guatemala (…	Yes	FERNANDO ALTHABE, JOSE VILLAR			Include	15	1	14	0	0	0	15	1	0	42429	GUNILLA LINDMARK	[]	9	15194252	FALSE	LINDMARK	G	G LINDMARK	GUNILLA LINDMARK	GUNILLA LINDMARK, G LINDMARK	2	[]	female	constant	z No country reported
10.1016/s0140-6736(13)60686-8	Moving beyond essential interventions for reduction of maternal mortality (the WHO Multicountry Survey on Maternal and Newborn Health): a cross-sectional study	Included by VB	covidence-doi	23683641	Moving beyond essential interventions for reduction of maternal mortality (the WHO Multicountry Survey on Maternal and Newborn Health): a cross-sectional study	JOÃO PAULO SOUZA, AHMET METIN GÜLMEZOGLU, JOSHUA VOGEL, GUILLERMO CARROLI, PISAKE LUMBIGANON, ZAHIDA QURESHI, MARIA JOSÉ COSTA, BUKOLA FAWOLE, YVONNE MUGERWA, IDI NAFIOU, ISILDA NEVES, JEAN JOSÉ WOLOMBY MOLONDO, HOANG THI BANG, KANNITHA CHEANG, KANG CHUYUN, KAPILA JAYARATNE, CHANDANI ANOMA JAYATHILAKA, SYEDA BATOOL MAZHAR, RINTARO MORI, MIR LAIS MUSTAFA, LAXMI RAJ PATHAK, DEEPTHI PERERA, TUNG RAT…	Souza JP, Gülmezoglu AM, Vogel J, et al. Moving beyond essential interventions for reduction of maternal mortality (the WHO Multicountry Survey on Maternal and Newborn Health): a cross-sectional study. Lancet. 2013;381(9879):1747-1755. doi:10.1016/S0140-6736(13)60686-8	Lancet (London, England)	2013		10.1016/S0140-6736(13)60686-8	Prirmary data	['Area Under Curve', 'Cross-Sectional Studies', 'Female', 'Global Health', 'Humans', 'Infant', 'Infant Welfare', 'Maternal Health Services / standards', 'Maternal Mortality', 'Maternal Welfare', 'Pregnancy', 'World Health Organization', 'Young Adult']	10.1016/s0140-6736(13)60686-8	0	Abstract Background: We report the main findings of the WHO Multicountry Survey on Maternal and Newborn Health (WHOMCS), which aimed to assess the burden of complications related to pregnancy, the coverage of key maternal health interventions, and use of the maternal severity index (MSI) in a global network of health facilities. Methods: In our cross-sectional study, we included women attending h…	Yes				Include	60	0	60	0	0	0	60	0	0	2770	GUNILLA LINDMARK	[]	47	23683641	FALSE	LINDMARK	G	G LINDMARK	GUNILLA LINDMARK	GUNILLA LINDMARK, G LINDMARK	2	[]	female	constant	z No country reported
10.1016/0010-7824(91)90077-s	Prostaglandin production in human endometrium following continuous exposure to low-dose levonorgestrel released from a vaginal ring	Included by VB	VB_reports_screened	1649733	Prostaglandin production in human endometrium following continuous exposure to low-dose levonorgestrel released from a vaginal ring	J O WHITE, M H SULLIVAN, L PATEL, J D CROXTALL, C D'ARCANGUES, E M BELSEY, M G ELDER	White JO, Sullivan MH, Patel L, et al. Prostaglandin production in human endometrium following continuous exposure to low-dose levonorgestrel released from a vaginal ring. Contraception. 1991;43(4):401-412. doi:10.1016/0010-7824(91)90077-s	Contraception	1991		10.1016/0010-7824(91)90077-s	Prirmary data	['6-Ketoprostaglandin F1 alpha / biosynthesis', 'Arachidonic Acid', 'Arachidonic Acids / metabolism', 'Biopsy', 'Chromatography, High Pressure Liquid', 'Contraceptive Agents / pharmacology', 'Contraceptive Devices, Female', 'Dinoprostone / biosynthesis', 'Endometrium / drug effects', 'Endometrium / metabolism', 'Female', 'Humans', 'Hydroxyeicosatetraenoic Acids / biosynthesis', 'In Vitro Techniqu…	10.1016/0010-7824(91)90077-s	0	Abstract Arachidonic acid metabolites produced by primary cultures of human endometrial cells derived from biopsies obtained before and after exposure to 20 micrograms/day levonorgestrel for 84 +/- 1 days were analysed by reverse phase HPLC. This revealed a significant increase in PGF1 alpha and an epoxide metabolite upon levonorgestrel stimulation. The proportion of epoxide metabolite, PGF1 alph…	Yes				Include	7	0	7	0	0	0	7	0	0	4674	J O WHITE	['INSTITUTE OF OBSTETRICS AND GYNAECOLOGY ROYAL POSTGRADUATE MEDICAL SCHOOL LONDON.']	1	1649733	FALSE	WHITE	J	J WHITE	J O WHITE	J O WHITE, J WHITE	2	['UNITED KINGDOM']	unknown	constant	UNITED KINGDOM	United Kingdom of Great Britain and Northern Ireland	GB	GBR
1906792	Morphometric study of the human endometrium following continuous exposure to levonorgestrel released from vaginal rings during 90 days	Included by VB	VB_reports_screened	1906792	Morphometric study of the human endometrium following continuous exposure to levonorgestrel released from vaginal rings during 90 days	E JOHANNISSON, I BROSENS, F CORNILLIE, M ELDER, J WHITE, B SHEPPARD, H HOURIHAN, C D'ARCANGUES, E M BELSEY	Johannisson E, Brosens I, Cornillie F, et al. Morphometric study of the human endometrium following continuous exposure to levonorgestrel released from vaginal rings during 90 days. Contraception. 1991;43(4):361-374. doi:10.1016/0010-7824(91)90074-p	Contraception	1991		10.1016/0010-7824(91)90074-p	Other	['Contraceptive Agents, Female / pharmacology', 'Contraceptive Devices, Female', 'Endometrium / cytology', 'Endometrium / drug effects', 'Estradiol / blood', 'Female', 'Humans', 'Levonorgestrel', 'Menstruation / drug effects', 'Norgestrel / pharmacokinetics', 'Norgestrel / pharmacology', 'Progesterone / blood', 'Sex Hormone-Binding Globulin / metabolism']	1906792	0	Abstract The effects of vaginal devices releasing levonorgestrel (LNG) at a constant rate of approximately 20 micrograms/24 hrs on the human endometrium were studied in a group of 69 normally menstruating women during a period of 90 days of continuous use. Peripheral blood samples were withdrawn three times weekly starting at day 10 of a pretreatment (control) cycle and then three times weekly fr…	Yes				Include	9	0	9	0	0	0	9	0	0	13418	J WHITE	['INSTITUTE OF OBSTETRICS AND GYNAECOLOGY ROYAL POSTGRADUATE MEDICAL SCHOOL LONDON.']	5	1906792	FALSE	WHITE	J	J WHITE	J O WHITE	J O WHITE, J WHITE	2	['UNITED KINGDOM']	unknown	constant	UNITED KINGDOM	United Kingdom of Great Britain and Northern Ireland	GB	GBR
10.1016/0010-7824(91)90077-s	Prostaglandin production in human endometrium following continuous exposure to low-dose levonorgestrel released from a vaginal ring	Included by VB	VB_reports_screened	1649733	Prostaglandin production in human endometrium following continuous exposure to low-dose levonorgestrel released from a vaginal ring	J O WHITE, M H SULLIVAN, L PATEL, J D CROXTALL, C D'ARCANGUES, E M BELSEY, M G ELDER	White JO, Sullivan MH, Patel L, et al. Prostaglandin production in human endometrium following continuous exposure to low-dose levonorgestrel released from a vaginal ring. Contraception. 1991;43(4):401-412. doi:10.1016/0010-7824(91)90077-s	Contraception	1991		10.1016/0010-7824(91)90077-s	Prirmary data	['6-Ketoprostaglandin F1 alpha / biosynthesis', 'Arachidonic Acid', 'Arachidonic Acids / metabolism', 'Biopsy', 'Chromatography, High Pressure Liquid', 'Contraceptive Agents / pharmacology', 'Contraceptive Devices, Female', 'Dinoprostone / biosynthesis', 'Endometrium / drug effects', 'Endometrium / metabolism', 'Female', 'Humans', 'Hydroxyeicosatetraenoic Acids / biosynthesis', 'In Vitro Techniqu…	10.1016/0010-7824(91)90077-s	0	Abstract Arachidonic acid metabolites produced by primary cultures of human endometrial cells derived from biopsies obtained before and after exposure to 20 micrograms/day levonorgestrel for 84 +/- 1 days were analysed by reverse phase HPLC. This revealed a significant increase in PGF1 alpha and an epoxide metabolite upon levonorgestrel stimulation. The proportion of epoxide metabolite, PGF1 alph…	Yes				Include	7	0	7	0	0	0	7	0	0	4675	M H SULLIVAN	[]	2	1649733	FALSE	SULLIVAN	M	M SULLIVAN	M H SULLIVAN	M H SULLIVAN	1	[]	male	constant	z No country reported
10.1016/0010-7824(91)90077-s	Prostaglandin production in human endometrium following continuous exposure to low-dose levonorgestrel released from a vaginal ring	Included by VB	VB_reports_screened	1649733	Prostaglandin production in human endometrium following continuous exposure to low-dose levonorgestrel released from a vaginal ring	J O WHITE, M H SULLIVAN, L PATEL, J D CROXTALL, C D'ARCANGUES, E M BELSEY, M G ELDER	White JO, Sullivan MH, Patel L, et al. Prostaglandin production in human endometrium following continuous exposure to low-dose levonorgestrel released from a vaginal ring. Contraception. 1991;43(4):401-412. doi:10.1016/0010-7824(91)90077-s	Contraception	1991		10.1016/0010-7824(91)90077-s	Prirmary data	['6-Ketoprostaglandin F1 alpha / biosynthesis', 'Arachidonic Acid', 'Arachidonic Acids / metabolism', 'Biopsy', 'Chromatography, High Pressure Liquid', 'Contraceptive Agents / pharmacology', 'Contraceptive Devices, Female', 'Dinoprostone / biosynthesis', 'Endometrium / drug effects', 'Endometrium / metabolism', 'Female', 'Humans', 'Hydroxyeicosatetraenoic Acids / biosynthesis', 'In Vitro Techniqu…	10.1016/0010-7824(91)90077-s	0	Abstract Arachidonic acid metabolites produced by primary cultures of human endometrial cells derived from biopsies obtained before and after exposure to 20 micrograms/day levonorgestrel for 84 +/- 1 days were analysed by reverse phase HPLC. This revealed a significant increase in PGF1 alpha and an epoxide metabolite upon levonorgestrel stimulation. The proportion of epoxide metabolite, PGF1 alph…	Yes				Include	7	0	7	0	0	0	7	0	0	4676	L PATEL	[]	3	1649733	FALSE	PATEL	L	L PATEL	L PATEL	L PATEL	1	[]	unknown	constant	z No country reported
10.1016/0010-7824(91)90077-s	Prostaglandin production in human endometrium following continuous exposure to low-dose levonorgestrel released from a vaginal ring	Included by VB	VB_reports_screened	1649733	Prostaglandin production in human endometrium following continuous exposure to low-dose levonorgestrel released from a vaginal ring	J O WHITE, M H SULLIVAN, L PATEL, J D CROXTALL, C D'ARCANGUES, E M BELSEY, M G ELDER	White JO, Sullivan MH, Patel L, et al. Prostaglandin production in human endometrium following continuous exposure to low-dose levonorgestrel released from a vaginal ring. Contraception. 1991;43(4):401-412. doi:10.1016/0010-7824(91)90077-s	Contraception	1991		10.1016/0010-7824(91)90077-s	Prirmary data	['6-Ketoprostaglandin F1 alpha / biosynthesis', 'Arachidonic Acid', 'Arachidonic Acids / metabolism', 'Biopsy', 'Chromatography, High Pressure Liquid', 'Contraceptive Agents / pharmacology', 'Contraceptive Devices, Female', 'Dinoprostone / biosynthesis', 'Endometrium / drug effects', 'Endometrium / metabolism', 'Female', 'Humans', 'Hydroxyeicosatetraenoic Acids / biosynthesis', 'In Vitro Techniqu…	10.1016/0010-7824(91)90077-s	0	Abstract Arachidonic acid metabolites produced by primary cultures of human endometrial cells derived from biopsies obtained before and after exposure to 20 micrograms/day levonorgestrel for 84 +/- 1 days were analysed by reverse phase HPLC. This revealed a significant increase in PGF1 alpha and an epoxide metabolite upon levonorgestrel stimulation. The proportion of epoxide metabolite, PGF1 alph…	Yes				Include	7	0	7	0	0	0	7	0	0	4677	J D CROXTALL	[]	4	1649733	FALSE	CROXTALL	J	J CROXTALL	J D CROXTALL	J D CROXTALL	1	[]	unknown	constant	z No country reported
10.1016/0010-7824(91)90077-s	Prostaglandin production in human endometrium following continuous exposure to low-dose levonorgestrel released from a vaginal ring	Included by VB	VB_reports_screened	1649733	Prostaglandin production in human endometrium following continuous exposure to low-dose levonorgestrel released from a vaginal ring	J O WHITE, M H SULLIVAN, L PATEL, J D CROXTALL, C D'ARCANGUES, E M BELSEY, M G ELDER	White JO, Sullivan MH, Patel L, et al. Prostaglandin production in human endometrium following continuous exposure to low-dose levonorgestrel released from a vaginal ring. Contraception. 1991;43(4):401-412. doi:10.1016/0010-7824(91)90077-s	Contraception	1991		10.1016/0010-7824(91)90077-s	Prirmary data	['6-Ketoprostaglandin F1 alpha / biosynthesis', 'Arachidonic Acid', 'Arachidonic Acids / metabolism', 'Biopsy', 'Chromatography, High Pressure Liquid', 'Contraceptive Agents / pharmacology', 'Contraceptive Devices, Female', 'Dinoprostone / biosynthesis', 'Endometrium / drug effects', 'Endometrium / metabolism', 'Female', 'Humans', 'Hydroxyeicosatetraenoic Acids / biosynthesis', 'In Vitro Techniqu…	10.1016/0010-7824(91)90077-s	0	Abstract Arachidonic acid metabolites produced by primary cultures of human endometrial cells derived from biopsies obtained before and after exposure to 20 micrograms/day levonorgestrel for 84 +/- 1 days were analysed by reverse phase HPLC. This revealed a significant increase in PGF1 alpha and an epoxide metabolite upon levonorgestrel stimulation. The proportion of epoxide metabolite, PGF1 alph…	Yes				Include	7	0	7	0	0	0	7	0	0	4678	C D'ARCANGUES	[]	5	1649733	FALSE	D'ARCANGUES	C	C D'ARCANGUES	CATHERINE D'ARCANGUES	C D'ARCANGUES, CATHERINE D'ARCANGUES	2	[]	female	constant	z No country reported
1906792	Morphometric study of the human endometrium following continuous exposure to levonorgestrel released from vaginal rings during 90 days	Included by VB	VB_reports_screened	1906792	Morphometric study of the human endometrium following continuous exposure to levonorgestrel released from vaginal rings during 90 days	E JOHANNISSON, I BROSENS, F CORNILLIE, M ELDER, J WHITE, B SHEPPARD, H HOURIHAN, C D'ARCANGUES, E M BELSEY	Johannisson E, Brosens I, Cornillie F, et al. Morphometric study of the human endometrium following continuous exposure to levonorgestrel released from vaginal rings during 90 days. Contraception. 1991;43(4):361-374. doi:10.1016/0010-7824(91)90074-p	Contraception	1991		10.1016/0010-7824(91)90074-p	Other	['Contraceptive Agents, Female / pharmacology', 'Contraceptive Devices, Female', 'Endometrium / cytology', 'Endometrium / drug effects', 'Estradiol / blood', 'Female', 'Humans', 'Levonorgestrel', 'Menstruation / drug effects', 'Norgestrel / pharmacokinetics', 'Norgestrel / pharmacology', 'Progesterone / blood', 'Sex Hormone-Binding Globulin / metabolism']	1906792	0	Abstract The effects of vaginal devices releasing levonorgestrel (LNG) at a constant rate of approximately 20 micrograms/24 hrs on the human endometrium were studied in a group of 69 normally menstruating women during a period of 90 days of continuous use. Peripheral blood samples were withdrawn three times weekly starting at day 10 of a pretreatment (control) cycle and then three times weekly fr…	Yes				Include	9	0	9	0	0	0	9	0	0	13421	C D'ARCANGUES	[]	8	1906792	FALSE	D'ARCANGUES	C	C D'ARCANGUES	CATHERINE D'ARCANGUES	C D'ARCANGUES, CATHERINE D'ARCANGUES	2	[]	female	constant	z No country reported
10.1002/sim.4780100208	Coping with extra Poisson variability in the analysis of factors influencing vaginal ring expulsions	Included by VB	VB_reports_screened	2052802	Coping with extra Poisson variability in the analysis of factors influencing vaginal ring expulsions	M J CAMPBELL, D MACHIN, C D'ARCANGUES	Campbell MJ, Machin D, D'Arcangues C. Coping with extra Poisson variability in the analysis of factors influencing vaginal ring expulsions. Stat Med. 1991;10(2):241-254. doi:10.1002/sim.4780100208	Statistics in medicine	1991		10.1002/sim.4780100208	Prirmary data	['Contraceptive Devices, Female', 'Equipment Failure', 'Female', 'Foreign-Body Migration', 'Humans', 'Models, Theoretical', 'Poisson Distribution', 'Prospective Studies']	10.1002/sim.4780100208	0	Abstract The vaginal ring is one method of contraception currently under investigation and development by the Human Reproduction Programme of WHO. One factor that reduces its acceptability is that some women experience involuntary expulsions of the ring. WHO have collected prospective data on 1005 women from 19 centres worldwide to investigate various aspects of ring use including factors that mi…	Yes				Include	3	0	3	0	0	0	3	0	0	90	C D'ARCANGUES	[]	3	2052802	FALSE	D'ARCANGUES	C	C D'ARCANGUES	CATHERINE D'ARCANGUES	C D'ARCANGUES, CATHERINE D'ARCANGUES	2	[]	female	constant	z No country reported
A Bibliography of the Statistical-Analysis of Vaginal Bleeding Patterns	A Bibliography of the Statistical-Analysis of Vaginal Bleeding Patterns	Has HRP authors	HRPPublicationsDatabase_UpdateDecember2014	3048872	A bibliography of the statistical analysis of vaginal bleeding patterns	M A MULLEE, D MACHIN, C D'ARCANGUES	Mullee MA, Machin D, d'Arcangues C. A bibliography of the statistical analysis of vaginal bleeding patterns. Contraception. 1988;38(2):259-285. doi:10.1016/0010-7824(88)90042-x	Contraception	1988		10.1016/0010-7824(88)90042-x	Secondary data	['Bibliographies as Topic', 'Contraception / methods', 'Female', 'Humans', 'Menstruation', 'Research Design', 'Statistics as Topic']	A Bibliography of the Statistical-Analysis of Vaginal Bleeding Patterns	0	Abstract An annotated bibliography of 123 references and review papers on graphical description and statistical analysis of vaginal bleeding patterns is presented.	Yes	CATHERINE D'ARCANGUES			Include	3	0	3	0	0	0	3	0	0	37901	C D'ARCANGUES	[]	3	3048872	FALSE	D'ARCANGUES	C	C D'ARCANGUES	CATHERINE D'ARCANGUES	C D'ARCANGUES, CATHERINE D'ARCANGUES	2	[]	female	constant	z No country reported
3539509	The analysis of vaginal bleeding patterns induced by fertility regulating methods. World Health Organization Special Programme of Research, Development and Research Training in Human Reproduction.	Included by VB	covidence-doi	3539509	The analysis of vaginal bleeding patterns induced by fertility regulating methods. World Health Organization Special Programme of Research, Development and Research Training in Human Reproduction	E M BELSEY, D MACHIN, C D'ARCANGUES	Belsey EM, Machin D, d'Arcangues C. The analysis of vaginal bleeding patterns induced by fertility regulating methods. World Health Organization Special Programme of Research, Development and Research Training in Human Reproduction. Contraception. 1986;34(3):253-260. doi:10.1016/0010-7824(86)90006-5	Contraception	1986		10.1016/0010-7824(86)90006-5	Prirmary data	['Clinical Trials as Topic', 'Contraceptive Agents, Female / adverse effects', 'Data Collection / methods', 'Data Collection / standards', 'Female', 'Humans', 'Menstrual Cycle', 'Statistics as Topic', 'Uterine Hemorrhage / chemically induced']	3539509	0	Abstract Contraceptive methods often induce disturbances in vaginal bleeding patterns which are the main reason for women to discontinue method use. Knowledge of these changes is essential for effective counselling and product development and necessitates adequate methods of collection and analysis of vaginal bleeding data. These issues were reviewed by clinicians, medical statisticians and compu…	Yes				Include	3	0	3	0	0	0	3	0	0	1083	C D'ARCANGUES	[]	3	3539509	FALSE	D'ARCANGUES	C	C D'ARCANGUES	CATHERINE D'ARCANGUES	C D'ARCANGUES, CATHERINE D'ARCANGUES	2	[]	female	constant	z No country reported
8899256	Pharmacodynamic effects of depot-medroxyprogesterone acetate (DMPA) administered to lactating women on their male infants	Has HRP authors	HRPPublicationsDatabase_UpdateDecember2014	8899256	Pharmacodynamic effects of depot-medroxyprogesterone acetate (DMPA) administered to lactating women on their male infants	P VIRUTAMASEN, S LEEPIPATPAIBOON, R KRIENGSINYOT, P VICHAIDITH, P N MUIA, C B SEKADDE KIGONDU, J K MATI, M G FOREST, L D DIKKESCHEI, B G WOLTHERS, C D'ARCANGUES	Virutamasen P, Leepipatpaiboon S, Kriengsinyot R, et al. Pharmacodynamic effects of depot-medroxyprogesterone acetate (DMPA) administered to lactating women on their male infants. Contraception. 1996;54(3):153-157. doi:10.1016/s0010-7824(96)00170-9	Contraception	1996		10.1016/s0010-7824(96)00170-9	Other	['Breast Feeding', 'Contraceptive Agents, Female / administration & dosage', 'Contraceptive Agents, Female / analysis', 'Contraceptive Agents, Female / pharmacology', 'Creatinine / metabolism', 'Creatinine / urine', 'Female', 'Follicle Stimulating Hormone / metabolism', 'Follicle Stimulating Hormone / urine', 'Humans', 'Hydrocortisone / metabolism', 'Hydrocortisone / urine', 'Infant, Newborn', 'I…	8899256	0	Abstract Normal postpartum women, who had a spontaneous vaginal delivery of one full-term male infant, free of congenital abnormalities and other diseases, were recruited for this study. Thirteen women received 150 mg depot-medroxy-progesterone acetate (DMPA), intramuscularly on days 42 + 1 and 126 + 1 postpartum. Infants of nine mothers, who did not receive DMPA, served as controls. Blood sample…	Yes	CATHERINE D'ARCANGUES			Include	11	0	11	0	0	0	11	0	0	35088	C D'ARCANGUES	[]	11	8899256	FALSE	D'ARCANGUES	C	C D'ARCANGUES	CATHERINE D'ARCANGUES	C D'ARCANGUES, CATHERINE D'ARCANGUES	2	[]	female	constant	z No country reported
8982739	Clinical evaluation of the therapeutic effectiveness of ethinyl oestradiol and oestrone sulphate on prolonged bleeding in women using depot medroxyprogesterone acetate for contraception. World Health Organization, Special Programme of Research, Developmen	Included by VB	covidence-doi	8982739	Clinical evaluation of the therapeutic effectiveness of ethinyl oestradiol and oestrone sulphate on prolonged bleeding in women using depot medroxyprogesterone acetate for contraception. World Health Organization, Special Programme of Research, Development and Research Training in Human Reproduction, Task Force on Long-acting Systemic Agents for Fertility Regulation	S SAID, W SADEK, M ROCCA, S KOETSAWANG, O KIRWAT, M PIYA ANANT, N DUSITSIN, S SETHAVANICH, B AFFANDI, W HADISAPUTRA, A KAZI, R M RAMOS, C D'ARCANGUES, E M BELSEY, E NOONAN, I OLAYINKA, A PINOL	Said S, Sadek W, Rocca M, et al. Clinical evaluation of the therapeutic effectiveness of ethinyl oestradiol and oestrone sulphate on prolonged bleeding in women using depot medroxyprogesterone acetate for contraception. World Health Organization, Special Programme of Research, Development and Research Training in Human Reproduction, Task Force on Long-acting Systemic Agents for Fertility Regulati…	Human reproduction (Oxford, England)	1996		10.1093/humrep/11.suppl_2.1	Prirmary data	['Adolescent', 'Adult', 'Contraceptive Agents, Female / adverse effects', 'Contraceptive Agents, Female / therapeutic use', 'Double-Blind Method', 'Estradiol Congeners / pharmacology', 'Estradiol Congeners / therapeutic use', 'Estrogens, Conjugated (USP) / pharmacology', 'Estrogens, Conjugated (USP) / therapeutic use', 'Estrone / analogs & derivatives', 'Estrone / pharmacology', 'Estrone / therap…	8982739	0	Abstract A placebo-controlled randomized clinical trial was conducted in six centres to compare the effects of a 14 day treatment with either 50 micrograms ethinyl oestradiol daily or 2.5 mg oestrone sulphate daily, on depot medroxyprogesterone acetate (DMPA)-induced prolonged bleeding. Out of 1035 women admitted to the study, 278 requested treatment and were given ethinyl oestradiol (n = 90), oe…	Yes				Include	17	0	17	0	0	0	17	0	0	7420	C D'ARCANGUES	[]	13	8982739	FALSE	D'ARCANGUES	C	C D'ARCANGUES	CATHERINE D'ARCANGUES	C D'ARCANGUES, CATHERINE D'ARCANGUES	2	[]	female	constant	z No country reported
9554247	Effectiveness of Cyclofem in the treatment of depot medroxyprogesterone acetate induced amenorrhea	Has HRP authors	HRPPublicationsDatabase_UpdateDecember2014	9554247	Effectiveness of Cyclofem in the treatment of depot medroxyprogesterone acetate induced amenorrhea	M PIYA ANANT, S KOETSAWANG, N PATRASUPAPONG, P DINCHUEN, C D'ARCANGUES, G PIAGGIO, A PINOL	Piya-Anant M, Koetsawang S, Patrasupapong N, et al. Effectiveness of Cyclofem in the treatment of depot medroxyprogesterone acetate induced amenorrhea. Contraception. 1998;57(1):23-28. doi:10.1016/s0010-7824(97)00203-5	Contraception	1998		10.1016/s0010-7824(97)00203-5	Other	['Adult', 'Amenorrhea / chemically induced', 'Amenorrhea / drug therapy', 'Cohort Studies', 'Contraceptive Agents, Female / administration & dosage', 'Contraceptive Agents, Female / adverse effects', 'Contraceptive Agents, Female / therapeutic use', 'Contraceptives, Oral, Combined / administration & dosage', 'Contraceptives, Oral, Combined / adverse effects', 'Contraceptives, Oral, Combined / the…	9554247	0	Abstract A total of 100 women who were using depot medroxyprogesterone acetate (DMPA) for contraception and who had experienced at least 6 months of drug induced amenorrhea, were randomized to either switching their method of contraception to Cyclofem, or continuing with DMPA. At the end of 6 months, 82% of the Cyclofem users had experienced some vaginal bleeding, compared with 10% of DMPA users.…	Yes	ALAIN PINOL, CATHERINE D'ARCANGUES, GILDA PIAGGIO			Include	7	0	7	0	0	0	7	0	0	37287	C D'ARCANGUES	[]	5	9554247	FALSE	D'ARCANGUES	C	C D'ARCANGUES	CATHERINE D'ARCANGUES	C D'ARCANGUES, CATHERINE D'ARCANGUES	2	[]	female	constant	z No country reported
11041218	Management of vaginal bleeding irregularities induced by progestin-only contraceptives.	Included by VB	covidence-doi	11041218	Management of vaginal bleeding irregularities induced by progestin-only contraceptives	C D'ARCANGUES	d'Arcangues C. Management of vaginal bleeding irregularities induced by progestin-only contraceptives. Hum Reprod. 2000;15 Suppl 3:24-29. doi:10.1093/humrep/15.suppl_3.24	Human reproduction (Oxford, England)	2000		10.1093/humrep/15.suppl_3.24	Secondary data	['Contraceptive Agents, Female / adverse effects', 'Female', 'Humans', 'Menstruation', 'Progestins / adverse effects', 'Uterine Hemorrhage / chemically induced', 'Uterine Hemorrhage / prevention & control', 'Uterine Hemorrhage / therapy']	11041218	0	Abstract As the use of progestin-only methods of contraception continues to increase worldwide, the problem of the vaginal bleeding disturbances these methods induce is becoming of increasing public health relevance. A number of approaches are used by clinicians to control these bleeding irregularities but few treatments have been adequately tested and, to date, none appears sufficiently effectiv…	Yes				Include	1	0	1	0	0	0	1	0	0	7381	C D'ARCANGUES	['DEPARTMENT OF REPRODUCTIVE HEALTH AND RESEARCH (RHR) WORLD HEALTH ORGANIZATION (WHO) GENEVA SWITZERLAND.']	1	11041218	FALSE	D'ARCANGUES	C	C D'ARCANGUES	CATHERINE D'ARCANGUES	C D'ARCANGUES, CATHERINE D'ARCANGUES	2	['SWITZERLAND']	female	constant	SWITZERLAND	Switzerland	CH	CHE
11102592	A randomized comparison of the effects on vaginal and cervical epithelium of a placebo vaginal ring with non-use of a ring	Has HRP authors	HRPPublicationsDatabase_UpdateDecember2014	11102592	A randomized comparison of the effects on vaginal and cervical epithelium of a placebo vaginal ring with non-use of a ring	E WEISBERG, I S FRASER, J BAKER, D ARCHER, B M LANDGREN, S KILLICK, P SOUTTER, T KRAUSE, C D'ARCANGUES	Weisberg E, Fraser IS, Baker J, et al. A randomized comparison of the effects on vaginal and cervical epithelium of a placebo vaginal ring with non-use of a ring. Contraception. 2000;62(2):83-89. doi:10.1016/s0010-7824(00)00137-2	Contraception	2000		10.1016/s0010-7824(00)00137-2	Other	['Biopsy', 'Cervix Mucus / chemistry', 'Cervix Uteri / pathology', 'Contraceptive Devices, Female / adverse effects', 'Epithelium / pathology', 'Female', 'Humans', 'Mucous Membrane / pathology', 'Pessaries / adverse effects', 'Vagina / pathology']	11102592	0	Abstract Little is known about the effects of contraceptive vaginal rings on the vaginal surface epithelium, although most studies have not demonstrated any significant deleterious effect. However, one study found that some medium-to-long-term levonorgestrel-releasing ring users developed chronic erythematous and ulcerative lesions in the posterior vaginal fornix. Subsequently, this ring was comp…	Yes	CATHERINE D'ARCANGUES			Include	9	0	9	0	0	0	9	0	0	34935	C D'ARCANGUES	['DEPARTMENT OF REPRODUCTIVE HEALTH AND RESEARCH (RHR) WORLD HEALTH ORGANIZATION (WHO) GENEVA SWITZERLAND.']	9	11102592	FALSE	D'ARCANGUES	C	C D'ARCANGUES	CATHERINE D'ARCANGUES	C D'ARCANGUES, CATHERINE D'ARCANGUES	2	['SWITZERLAND']	female	constant	SWITZERLAND	Switzerland	CH	CHE
11287029	Delayed first injection of the once-a-month injectable contraceptive containing 25 mg of medroxyprogesterone acetate and 5 mg of E(2)-cypionate: effects on ovarian function	Has HRP authors	HRPPublicationsDatabase_UpdateDecember2014	11287029	Delayed first injection of the once-a-month injectable contraceptive containing 25 mg of medroxyprogesterone acetate and 5 mg of E(2)-cypionate: effects on ovarian function	C A PETTA, M HAYS, V BRACHE, R MASSAI, Y HUA, F ALVAREZ SÁNCHEZ, H CROXATTO, C D'ARCANGUES, L A COOK, L BAHAMONDES	Petta CA, Hays M, Brache V, et al. Delayed first injection of the once-a-month injectable contraceptive containing 25 mg of medroxyprogesterone acetate and 5 mg of E(2)-cypionate: effects on ovarian function. Fertil Steril. 2001;75(4):744-748. doi:10.1016/s0015-0282(01)01672-7	Fertility and sterility	2001		10.1016/s0015-0282(01)01672-7	Other	['Adolescent', 'Adult', 'Age Factors', 'Body Mass Index', 'Contraceptive Agents, Female / administration & dosage', 'Delayed-Action Preparations', 'Estradiol / administration & dosage', 'Estradiol / analogs & derivatives', 'Female', 'Humans', 'Medroxyprogesterone Acetate / administration & dosage', 'Menstrual Cycle', 'Ovarian Follicle / diagnostic imaging', 'Ovarian Follicle / drug effects', 'Ova…	11287029	0	Abstract Objective: To assess whether women who were administered the first injection of DMPA+E(2)C on day 7 of their menstrual cycle (delayed injection) exhibit the same degree of ovarian suppression as women who receive it on day 5 of their menstrual cycle. Design: Multicenter, randomized controlled trial. Setting: Reproductive health clinics. Patient(s): Women aged between 18 and 38 years (inc…	Yes	CATHERINE D'ARCANGUES			Include	10	0	10	0	0	0	10	0	0	37365	C D'ARCANGUES	['SPECIAL PROGRAMME OF RESEARCH DEVELOPMENT AND RESEARCH TRAINING IN HUMAN REPRODUCTION GENEVA SWITZERLAND. DARCANGUESC@WHO.CH']	8	11287029	FALSE	D'ARCANGUES	C	C D'ARCANGUES	CATHERINE D'ARCANGUES	C D'ARCANGUES, CATHERINE D'ARCANGUES	2	['SWITZERLAND']	female	constant	SWITZERLAND	Switzerland	CH	CHE
11747869	Periodic abstinence and calendar method use in Hungary Peru the Philippines and Sri Lanka	Has HRP authors	HRPPublicationsDatabase_UpdateDecember2014	11747869	Periodic abstinence and calendar method use in Hungary, Peru, the Philippines, and Sri Lanka	C D'ARCANGUES, K I KENNEDY, RESEARCH GROUP ON METHODS FOR THE NATURAL REGULATION OF FERTILITY	d'Arcangues C, Kennedy KI; Research Group on Methods for the Natural Regulation of Fertility. Periodic abstinence and calendar method use in Hungary, Peru, the Philippines, and Sri Lanka. Contraception. 2001;64(4):209-215. doi:10.1016/s0010-7824(01)00252-9	Contraception	2001		10.1016/s0010-7824(01)00252-9	Other	['Adolescent', 'Adult', 'Contraception', 'Family Planning Services / education', 'Female', 'Focus Groups', 'Health Education', 'Humans', 'Hungary / epidemiology', 'Male', 'Middle Aged', 'Natural Family Planning Methods', 'Patient Satisfaction', 'Peru / epidemiology', 'Philippines / epidemiology', 'Sexual Abstinence', 'Sri Lanka / epidemiology']	11747869	0	Abstract Focus group research was conducted in four countries to understand how couples who use calendar methods determine when they are at risk of pregnancy, what behavior they adopt during the fertile phase, and whether or not they are satisfied with their method. Calendar and periodic abstinence method users do not all know how to make correct calendar calculations of the fertile period, repor…	Yes	CATHERINE D'ARCANGUES			Include	3	1	2	0	0	0	3	1	0	32133	C D'ARCANGUES	['SPECIAL PROGRAMME OF RESEARCH DEVELOPMENT AND RESEARCH TRAINING IN HUMAN REPRODUCTION GENEVA SWITZERLAND. DARCANGUESC@WHO.CH']	1	11747869	FALSE	D'ARCANGUES	C	C D'ARCANGUES	CATHERINE D'ARCANGUES	C D'ARCANGUES, CATHERINE D'ARCANGUES	2	['SWITZERLAND']	female	constant	SWITZERLAND	Switzerland	CH	CHE
11834235	Delayed first injection of the once-a-month injectable contraceptive containing 25 mg medroxyprogesterone acetate and 5 mg estradiol-cypionate: effects on cervical mucus	Has HRP authors	HRPPublicationsDatabase_UpdateDecember2014	11834235	Delayed first injection of the once-a-month injectable contraceptive containing 25 mg medroxyprogesterone acetate and 5 mg estradiol-cypionate: effects on cervical mucus	C A PETTA, M HAYS, V BRACHE, R MASSAI, Y HUA, F ALVAREZ SÁNCHEZ, A SALVATIERRA, C D'ARCANGUES, L A COOK, L BAHAMONDES	Petta CA, Hays M, Brache V, et al. Delayed first injection of the once-a-month injectable contraceptive containing 25 mg medroxyprogesterone acetate and 5 mg estradiol-cypionate: effects on cervical mucus. Contraception. 2001;64(6):363-368. doi:10.1016/s0010-7824(01)00243-8	Contraception	2001		10.1016/s0010-7824(01)00243-8	Other	['Adult', 'Cervix Mucus / drug effects', 'Cervix Mucus / physiology', 'Contraceptive Agents, Female / pharmacology', 'Contraceptives, Oral, Combined / pharmacology', 'Delayed-Action Preparations / pharmacology', 'Drug Administration Schedule', 'Drug Combinations', 'Estradiol / analogs & derivatives', 'Estradiol / blood', 'Estradiol / pharmacology', 'Female', 'Humans', 'Injections, Intramuscular',…	11834235	0	Abstract The objectives of this study were to assess whether women who were administered the first injection of the once-a-month contraceptive containing estradiol cypionate and 25 mg depot-medroxyprogesterone acetate (MPA+E(2)C) on Day 7 of their menstrual cycle (delayed injection) exhibit the same degree of cervical mucus changes as women who receive it on Day 5 of their menstrual cycle. This w…	Yes	CATHERINE D'ARCANGUES			Include	10	0	10	0	0	0	10	0	0	37375	C D'ARCANGUES	['SPECIAL PROGRAMME OF RESEARCH DEVELOPMENT AND RESEARCH TRAINING IN HUMAN REPRODUCTION GENEVA SWITZERLAND. DARCANGUESC@WHO.CH']	8	11834235	FALSE	D'ARCANGUES	C	C D'ARCANGUES	CATHERINE D'ARCANGUES	C D'ARCANGUES, CATHERINE D'ARCANGUES	2	['SWITZERLAND']	female	constant	SWITZERLAND	Switzerland	CH	CHE
12290848	A review of "once-a-month" combined injectable contraceptives	Has HRP authors	HRPPublicationsDatabase_UpdateDecember2014	12290848	A review of "once-a-month" combined injectable contraceptives	J R NEWTON, C D'ARCANGUES, P E HALL	Newton JR, D'arcangues C, Hall PE. A review of "once-a-month" combined injectable contraceptives. J Obstet Gynaecol (Lahore). 1994;4 Suppl 1:S1-S34. doi:10.3109/01443619409027641	Journal of obstetrics and gynaecology	1994		10.3109/01443619409027641	Secondary data	['Biology', 'Contraception Behavior', 'Contraception', 'Contraceptive Agents', 'Contraceptive Agents, Female', 'Contraceptives, Oral, Hormonal', 'Disease', 'Family Planning Services', 'Health', 'Injections', 'Menstruation Disturbances', 'Metabolism', 'Patient Acceptance of Health Care', 'Physiology', 'Public Health', 'Safety']	12290848	0	Abstract PIP: The once-a-month combined progestogen and estrogen injectables were developed to overcome menstrual irregularity, a major reason for discontinuation of progestogen-only contraceptives. About 2 million women have already used the combined once-a-month injectables, particularly in Latin America and China. The currently available once-a-month combined injectable contraceptives are Chin…	Yes		CATHERINE D'ARCANGUES		Include	3	0	3	0	0	0	3	0	0	39276	C D'ARCANGUES	[]	2	12290848	FALSE	D'ARCANGUES	C	C D'ARCANGUES	CATHERINE D'ARCANGUES	C D'ARCANGUES, CATHERINE D'ARCANGUES	2	[]	female	constant	z No country reported
12798498	Hormonal monitoring of ovarian activity using the Ovarian Monitor part I. Validation of home and laboratory results obtained during ovulatory cycles by comparison with radioimmunoassay	Has HRP authors	HRPPublicationsDatabase_UpdateDecember2014	12798498	Hormonal monitoring of ovarian activity using the Ovarian Monitor, part I. Validation of home and laboratory results obtained during ovulatory cycles by comparison with radioimmunoassay	LEONARD F BLACKWELL, JAMES B BROWN, PILAR VIGIL, BARBARA GROSS, SAULAT SUFI, CATHERINE D'ARCANGUES	Blackwell LF, Brown JB, Vigil P, Gross B, Sufi S, d'Arcangues C. Hormonal monitoring of ovarian activity using the Ovarian Monitor, part I. Validation of home and laboratory results obtained during ovulatory cycles by comparison with radioimmunoassay. Steroids. 2003;68(5):465-476. doi:10.1016/s0039-128x(03)00049-7	Steroids	2003		10.1016/s0039-128x(03)00049-7	Other	['Adult', 'Clinical Laboratory Techniques / methods', 'Clinical Laboratory Techniques / standards', 'Estrone / analogs & derivatives', 'Estrone / urine', 'Female', 'Humans', 'Ovary / physiology', 'Ovulation / urine', 'Ovulation Detection / instrumentation', 'Ovulation Detection / methods', 'Pregnanediol / analogs & derivatives', 'Pregnanediol / urine', 'Radioimmunoassay / methods', 'Self Care', '…	12798498	0	Abstract A study was conducted to determine the accuracy and reliability of the Home Ovarian Monitor for measuring estrone glucuronide (E1G) and pregnanediol glucuronide (PdG) during ovulatory cycles as a means of monitoring ovarian activity. Approximately 60 ovulating women in three centres collected timed specimens of urine (3h or more) for a total of six cycles each. The women measured the E1G…	Yes	CATHERINE D'ARCANGUES			Include	6	0	6	0	0	0	6	0	0	31814	CATHERINE D'ARCANGUES	[]	6	12798498	FALSE	D'ARCANGUES	C	C D'ARCANGUES	CATHERINE D'ARCANGUES	C D'ARCANGUES, CATHERINE D'ARCANGUES	2	[]	female	constant	z No country reported
Effect of intermittent treatment with mifepristone on bleeding patterns in Norplant(R) implant users	Effect of intermittent treatment with mifepristone on bleeding patterns in Norplant(R) implant users	Has HRP authors	HRPPublicationsDatabase_UpdateDecember2014	15208052	Effect of intermittent treatment with mifepristone on bleeding patterns in Norplant implant users	MARÍA REBECA MASSAI, MARGARITA PAVEZ, BLANCA FUENTEALBA, HORACIO B CROXATTO, CATHERINE D'ARCANGUES	Massai MR, Pavez M, Fuentealba B, Croxatto HB, d'Arcangues C. Effect of intermittent treatment with mifepristone on bleeding patterns in Norplant implant users. Contraception. 2004;70(1):47-54. doi:10.1016/j.contraception.2004.02.009	Contraception	2004		10.1016/j.contraception.2004.02.009	Other	['Administration, Oral', 'Adult', 'Contraceptive Agents, Female / adverse effects', 'Double-Blind Method', 'Drug Administration Schedule', 'Female', 'Follow-Up Studies', 'Humans', 'Levonorgestrel / adverse effects', 'Mifepristone / administration & dosage', 'Mifepristone / therapeutic use', 'Pregnancy', 'Prospective Studies', 'Treatment Outcome', 'Uterine Hemorrhage / chemically induced', 'Uterin…	Effect of intermittent treatment with mifepristone on bleeding patterns in Norplant(R) implant users	0	Abstract A double-blind, placebo-controlled, randomized trial, was carried out in 120 Norplant users to evaluate the effect of mifepristone, 100 mg/day administered for 2 consecutive days every 30 days, on the vaginal bleeding pattern. Treatment was given from months 2-7 of implant use. Volunteers recorded bleeding and spotting days, during treatment and for the ensuing 6-month period. During tre…	Yes	CATHERINE D'ARCANGUES			Include	5	0	5	0	0	0	5	0	0	35945	CATHERINE D'ARCANGUES	['DEPARTMENT OF REPRODUCTIVE HEALTH AND RESEARCH (RHR) WORLD HEALTH ORGANIZATION (WHO) GENEVA SWITZERLAND.']	5	15208052	FALSE	D'ARCANGUES	C	C D'ARCANGUES	CATHERINE D'ARCANGUES	C D'ARCANGUES, CATHERINE D'ARCANGUES	2	['SWITZERLAND']	female	constant	SWITZERLAND	Switzerland	CH	CHE
15541406	Effectiveness and acceptability of vitamin E and low-dose aspirin, alone or in combination, on Norplant-induced prolonged bleeding.	Included by VB	covidence-doi	15541406	Effectiveness and acceptability of vitamin E and low-dose aspirin, alone or in combination, on Norplant-induced prolonged bleeding	CATHERINE D'ARCANGUES, GILDA PIAGGIO, VIVIAN BRACHE, RIM BEN AISSA, CATHERINE HAZELDEN, REBECA MASSAI, ALAIN PINOL, SRI BEKTI SUBAKIR, GU SU JUAN, STUDY GROUP ON PROGESTOGEN INDUCED VAGINAL BLEEDING DISTURBANCES	d'Arcangues C, Piaggio G, Brache V, et al. Effectiveness and acceptability of vitamin E and low-dose aspirin, alone or in combination, on Norplant-induced prolonged bleeding. Contraception. 2004;70(6):451-462. doi:10.1016/j.contraception.2004.05.012	Contraception	2004		10.1016/j.contraception.2004.05.012	Prirmary data	['Administration, Oral', 'Adolescent', 'Adult', 'Anti-Inflammatory Agents, Non-Steroidal / administration & dosage', 'Aspirin / administration & dosage', 'Chile', 'China', 'Dominican Republic', 'Drug Administration Schedule', 'Female', 'Humans', 'Indonesia', 'Levonorgestrel / adverse effects', 'Patient Satisfaction', 'Treatment Outcome', 'Tunisia', 'Uterine Hemorrhage / chemically induced', 'Uter…	15541406	0	Abstract A study (ISRCTN 77665712) was undertaken to test the effectiveness and the acceptability of vitamin E and low-dose aspirin, alone or in combination, as treatment for prolonged vaginal bleeding induced by Norplant. A total of 486 Norplant users who were requesting treatment for bleeding lasting longer than 7 days were enrolled in five centers: Beijing, China; Jakarta, Indonesia; Santiago,…	Yes				Include	10	1	9	0	0	0	10	1	0	8142	CATHERINE D'ARCANGUES	['DEPARTMENT OF REPRODUCTIVE HEALTH AND RESEARCH (RHR) WORLD HEALTH ORGANIZATION (WHO) GENEVA SWITZERLAND.']	1	15541406	FALSE	D'ARCANGUES	C	C D'ARCANGUES	CATHERINE D'ARCANGUES	C D'ARCANGUES, CATHERINE D'ARCANGUES	2	['SWITZERLAND']	female	constant	SWITZERLAND	Switzerland	CH	CHE
16034938	Combination injectable contraceptives for contraception	Has HRP authors	HRPPublicationsDatabase_UpdateDecember2014	16034938	Combination injectable contraceptives for contraception	M F GALLO, D A GRIMES, K F SCHULZ, C D'ARCANGUES, L M LOPEZ	Gallo MF, Grimes DA, Schulz KF, d'Arcangues C, Lopez LM. Combination injectable contraceptives for contraception. Cochrane Database Syst Rev. 2005;(3):CD004568. Published 2005 Jul 20. doi:10.1002/14651858.CD004568.pub2	The Cochrane database of systematic reviews	2005		10.1002/14651858.CD004568.pub2	Secondary data	['Algestone / administration & dosage', 'Contraception / methods', 'Contraceptive Agents, Female / administration & dosage', 'Drug Combinations', 'Estradiol / administration & dosage', 'Female', 'Humans', 'Injections', 'Medroxyprogesterone / administration & dosage', 'Megestrol Acetate / administration & dosage', 'Norethindrone / administration & dosage']	16034938	1	Abstract Background: Combination injectable contraceptives provide a highly effective, reversible method of preventing pregnancy, and they do not require daily administration or use at the time of coitus. Although they are used in many countries, their acceptability could be limited by method characteristics, such as the need to obtain a monthly injection or bleeding pattern changes. Objectives: …	Yes	CATHERINE D'ARCANGUES			Include	5	0	5	0	0	0	5	0	0	30148	C D'ARCANGUES	[]	4	16034938	FALSE	D'ARCANGUES	C	C D'ARCANGUES	CATHERINE D'ARCANGUES	C D'ARCANGUES, CATHERINE D'ARCANGUES	2	[]	female	constant	z No country reported
16627029	WHO statement on hormonal contraception and bone health.	Included by VB	covidence-doi	16627029	WHO statement on hormonal contraception and bone health	CATHERINE D'ARCANGUES	d'Arcangues C. WHO statement on hormonal contraception and bone health. Contraception. 2006;73(5):443-444. doi:10.1016/j.contraception.2006.01.002	Contraception	2006		10.1016/j.contraception.2006.01.002	Descripitve/Opinions/Methods	['Adolescent', 'Adult', 'Bone Density / drug effects', 'Contraceptive Agents, Female / adverse effects', 'Delayed-Action Preparations', 'Female', 'Humans', 'Medroxyprogesterone Acetate / adverse effects', 'Middle Aged', 'Progesterone Congeners / adverse effects', 'World Health Organization']	16627029	0		Yes				Include	1	0	1	0	0	0	1	0	0	8436	CATHERINE D'ARCANGUES	['DEPARTMENT OF REPRODUCTIVE HEALTH AND RESEARCH (RHR) WORLD HEALTH ORGANIZATION (WHO) GENEVA SWITZERLAND.']	1	16627029	FALSE	D'ARCANGUES	C	C D'ARCANGUES	CATHERINE D'ARCANGUES	C D'ARCANGUES, CATHERINE D'ARCANGUES	2	['SWITZERLAND']	female	constant	SWITZERLAND	Switzerland	CH	CHE
17531612	Worldwide use of intrauterine devices for contraception.	Included by VB	covidence-doi	17531612	Worldwide use of intrauterine devices for contraception	CATHERINE D'ARCANGUES	d'Arcangues C. Worldwide use of intrauterine devices for contraception. Contraception. 2007;75(6 Suppl):S2-S7. doi:10.1016/j.contraception.2006.12.024	Contraception	2007		10.1016/j.contraception.2006.12.024	Secondary data	['Adolescent', 'Adult', 'Developed Countries / statistics & numerical data', 'Developing Countries / statistics & numerical data', 'Female', 'Global Health', 'Humans', 'Intrauterine Devices / statistics & numerical data', 'Prevalence']	17531612	0	Abstract The intrauterine device is the most widely used reversible method of contraception in the world today, particularly in developing countries where it is used by 14.5% of women of reproductive age. In the developed world, this percentage is only 7.6%. There are marked regional differences with the highest use in Eastern Asia and the lowest in North America. Such differences between regions…	Yes				Include	1	0	1	0	0	0	1	0	0	7380	CATHERINE D'ARCANGUES	['DEPARTMENT OF REPRODUCTIVE HEALTH AND RESEARCH (RHR) WORLD HEALTH ORGANIZATION (WHO) GENEVA SWITZERLAND.']	1	17531612	FALSE	D'ARCANGUES	C	C D'ARCANGUES	CATHERINE D'ARCANGUES	C D'ARCANGUES, CATHERINE D'ARCANGUES	2	['SWITZERLAND']	female	constant	SWITZERLAND	Switzerland	CH	CHE
10.1002/14651858.CD005347.pub3	Copper containing, framed intra-uterine devices for contraception	Included by VB	VB_reports_screened	17943851	Copper containing, framed intra-uterine devices for contraception	R KULIER, P A O'BRIEN, F M HELMERHORST, M USHER PATEL, C D'ARCANGUES	Kulier R, O'Brien PA, Helmerhorst FM, Usher-Patel M, D'Arcangues C. Copper containing, framed intra-uterine devices for contraception. Cochrane Database Syst Rev. 2007;(4):CD005347. Published 2007 Oct 17. doi:10.1002/14651858.CD005347.pub3	The Cochrane database of systematic reviews	2007		10.1002/14651858.CD005347.pub3	Secondary data	['Contraception / instrumentation', 'Female', 'Humans', 'Intrauterine Devices, Copper / adverse effects', 'Randomized Controlled Trials as Topic']	10.1002/14651858.CD005347.pub3	1	Abstract Background: Intrauterine devices (IUD) are safe and effective methods of long term reversible contraception. The design, and copper content as well as placement of the copper on IUDs could affect their effectiveness and side-effect profile. Objectives: We compared different copper IUDs for their effectiveness and side effects. Search strategy: Multiple electronic databases were searched …	Yes				Include	5	0	5	0	0	0	5	0	0	1031	C D'ARCANGUES	['DEPARTMENT OF REPRODUCTIVE HEALTH AND RESEARCH (RHR) WORLD HEALTH ORGANIZATION (WHO) GENEVA SWITZERLAND.']	5	17943851	FALSE	D'ARCANGUES	C	C D'ARCANGUES	CATHERINE D'ARCANGUES	C D'ARCANGUES, CATHERINE D'ARCANGUES	2	['SWITZERLAND']	female	constant	SWITZERLAND	Switzerland	CH	CHE
10.1016/j.contraception.2007.12.011	Copper-containing, framed intrauterine devices for contraception: a systematic review of randomized controlled trials	Included by VB	VB_reports_screened	18402846	Copper-containing, framed intrauterine devices for contraception: a systematic review of randomized controlled trials	PAUL A O'BRIEN, REGINA KULIER, FRANS M HELMERHORST, MARGARET USHER PATEL, CATHERINE D'ARCANGUES	O'Brien PA, Kulier R, Helmerhorst FM, Usher-Patel M, d'Arcangues C. Copper-containing, framed intrauterine devices for contraception: a systematic review of randomized controlled trials. Contraception. 2008;77(5):318-327. doi:10.1016/j.contraception.2007.12.011	Contraception	2008		10.1016/j.contraception.2007.12.011	Secondary data	['Contraception / instrumentation', 'Female', 'Humans', 'Intrauterine Devices, Copper / adverse effects', 'Meta-Analysis as Topic', 'Randomized Controlled Trials as Topic']	10.1016/j.contraception.2007.12.011	1	Abstract Background: Intrauterine devices (IUDs) are safe and effective methods of long-term reversible contraception. The design and copper content as well as placement of the copper on IUDs could affect their effectiveness and side effect profile. We compared different copper IUDs for their effectiveness and side effects. Study design: We searched multiple electronic databases with appropriate …	Yes				Include	5	0	5	0	0	0	5	0	0	4599	CATHERINE D'ARCANGUES	[]	5	18402846	FALSE	D'ARCANGUES	C	C D'ARCANGUES	CATHERINE D'ARCANGUES	C D'ARCANGUES, CATHERINE D'ARCANGUES	2	[]	female	constant	z No country reported
Keeping evidence-based recommendations up to date: the World Health Organization's global guidance for family planning 1	Keeping evidence-based recommendations up to date: the World Health Organization's global guidance for family planning 1	Has HRP authors	HRPPublicationsDatabase_UpdateDecember2014	19751853	Keeping evidence-based recommendations up to date: the World Health Organization's global guidance for family planning	KATHRYN M CURTIS, HERBERT B PETERSON, CATHERINE D'ARCANGUES	Curtis KM, Peterson HB, d'Arcangues C. Keeping evidence-based recommendations up to date: the World Health Organization's global guidance for family planning. Contraception. 2009;80(4):323-324. doi:10.1016/j.contraception.2009.04.009	Contraception	2009		10.1016/j.contraception.2009.04.009	Other	['Evidence-Based Medicine', 'Family Planning Policy', 'Family Planning Services', 'Humans', 'World Health Organization']	Keeping evidence-based recommendations up to date: the World Health Organization's global guidance for family planning 1	0		Yes	CATHERINE D'ARCANGUES			Include	3	0	3	0	0	0	3	0	0	32481	CATHERINE D'ARCANGUES	[]	3	19751853	FALSE	D'ARCANGUES	C	C D'ARCANGUES	CATHERINE D'ARCANGUES	C D'ARCANGUES, CATHERINE D'ARCANGUES	2	[]	female	constant	z No country reported
Community-based health workers can safely and effectively administer injectable contraceptives: conclusions from a technical consultation 1	Community-based health workers can safely and effectively administer injectable contraceptives: conclusions from a technical consultation 1	Has HRP authors	HRPPublicationsDatabase_UpdateDecember2014	20159172	Community-based health workers can safely and effectively administer injectable contraceptives: conclusions from a technical consultation	JOHN STANBACK, JEFF SPIELER, IQBAL SHAH, WILLIAM R FINGER, EXPANDING ACCESS TO INJECTABLE CONTRACEPTIVES TECHNICAL CONSULTATION PARTICIPANTS	Stanback J, Spieler J, Shah I, Finger WR; Expanding Access to Injectable Contraceptives Technical Consultation Participants. Community-based health workers can safely and effectively administer injectable contraceptives: conclusions from a technical consultation. Contraception. 2010;81(3):181-184. doi:10.1016/j.contraception.2009.10.006	Contraception	2010		10.1016/j.contraception.2009.10.006	Other	['Community Health Workers', 'Contraceptive Agents / administration & dosage', 'Humans', 'Injections']	Community-based health workers can safely and effectively administer injectable contraceptives: conclusions from a technical consultation 1	0		Yes	CATHERINE D'ARCANGUES, IAN ASKEW, IQBAL H SHAH, IQBAL H SHAH, OLAV MEIRIK			Include	5	0	5	30	0	30	5	0	0	33051	CATHERINE D'ARCANGUES	[]	0	20159172	FALSE	D'ARCANGUES	C	C D'ARCANGUES	CATHERINE D'ARCANGUES	C D'ARCANGUES, CATHERINE D'ARCANGUES	2	[]	female	constant	z No country reported
21138370	Women's views and experiences of their vaginal bleeding patterns: an international perspective from Norplant users.	Included by VB	covidence-doi	21138370	Women's views and experiences of their vaginal bleeding patterns: an international perspective from Norplant users	CATHERINE D'ARCANGUES, EMILY JACKSON, VIVIAN BRACHE, GILDA PIAGGIO, STUDY GROUP ON PROGESTOGEN INDUCED VAGINAL BLEEDING DISTURBANCES	d'Arcangues C, Jackson E, Brache V, Piaggio G; Study Group on Progestogen-induced Vaginal Bleeding Disturbances. Women's views and experiences of their vaginal bleeding patterns: an international perspective from Norplant users. Eur J Contracept Reprod Health Care. 2011;16(1):9-17. doi:10.3109/13625187.2010.535871	The European journal of contraception & reproductive health care : the official journal of the European Society of Contraception	2011		10.3109/13625187.2010.535871	Prirmary data	['Adult', 'Contraceptive Agents, Female / adverse effects', 'Family Practice', 'Female', 'Humans', 'Levonorgestrel / adverse effects', 'Menstrual Cycle / drug effects', 'Menstrual Cycle / psychology', 'Patient Satisfaction / statistics & numerical data', 'Surveys and Questionnaires', 'Women / psychology']	21138370	0	Abstract Objectives: Contraceptive-induced vaginal bleeding changes may be an undesired side effect, or a welcome opportunity to alter menstrual patterns. In Europe and the US, such changes are increasingly accepted; this study explores the perceptions of women around the globe. Methods: Norplant users from five countries (Chile, China, the Dominican Republic, Indonesia and Tunisia; N = 486) were…	Yes				Include	5	1	4	18	0	18	5	1	0	1964	CATHERINE D'ARCANGUES	['DEPARTMENT OF REPRODUCTIVE HEALTH AND RESEARCH (RHR) WORLD HEALTH ORGANIZATION (WHO) GENEVA SWITZERLAND.']	1	21138370	FALSE	D'ARCANGUES	C	C D'ARCANGUES	CATHERINE D'ARCANGUES	C D'ARCANGUES, CATHERINE D'ARCANGUES	2	['SWITZERLAND']	female	constant	SWITZERLAND	Switzerland	CH	CHE
21138370	Women's views and experiences of their vaginal bleeding patterns: an international perspective from Norplant users.	Included by VB	covidence-doi	21138370	Women's views and experiences of their vaginal bleeding patterns: an international perspective from Norplant users	CATHERINE D'ARCANGUES, EMILY JACKSON, VIVIAN BRACHE, GILDA PIAGGIO, STUDY GROUP ON PROGESTOGEN INDUCED VAGINAL BLEEDING DISTURBANCES	d'Arcangues C, Jackson E, Brache V, Piaggio G; Study Group on Progestogen-induced Vaginal Bleeding Disturbances. Women's views and experiences of their vaginal bleeding patterns: an international perspective from Norplant users. Eur J Contracept Reprod Health Care. 2011;16(1):9-17. doi:10.3109/13625187.2010.535871	The European journal of contraception & reproductive health care : the official journal of the European Society of Contraception	2011		10.3109/13625187.2010.535871	Prirmary data	['Adult', 'Contraceptive Agents, Female / adverse effects', 'Family Practice', 'Female', 'Humans', 'Levonorgestrel / adverse effects', 'Menstrual Cycle / drug effects', 'Menstrual Cycle / psychology', 'Patient Satisfaction / statistics & numerical data', 'Surveys and Questionnaires', 'Women / psychology']	21138370	0	Abstract Objectives: Contraceptive-induced vaginal bleeding changes may be an undesired side effect, or a welcome opportunity to alter menstrual patterns. In Europe and the US, such changes are increasingly accepted; this study explores the perceptions of women around the globe. Methods: Norplant users from five countries (Chile, China, the Dominican Republic, Indonesia and Tunisia; N = 486) were…	Yes				Include	5	1	4	18	0	18	5	1	0	1982	CATHERINE D'ARCANGUES	['DEPARTMENT OF REPRODUCTIVE HEALTH AND RESEARCH (RHR) WORLD HEALTH ORGANIZATION (WHO) GENEVA SWITZERLAND.']	0	21138370	FALSE	D'ARCANGUES	C	C D'ARCANGUES	CATHERINE D'ARCANGUES	C D'ARCANGUES, CATHERINE D'ARCANGUES	2	['SWITZERLAND']	female	constant	SWITZERLAND	Switzerland	CH	CHE
21343775	Accelerating science-driven solutions to challenges in global reproductive health: a new framework for moving forward.	Included by VB	covidence-doi	21343775	Accelerating science-driven solutions to challenges in global reproductive health: a new framework for moving forward	HERBERT B PETERSON, CATHERINE D'ARCANGUES, JOUMANA HAIDAR, KATHRYN M CURTIS, MARIO MERIALDI, A METIN GÜLMEZOGLU, LALE SAY, MICHAEL MBIZVO	Peterson HB, d'Arcangues C, Haidar J, et al. Accelerating science-driven solutions to challenges in global reproductive health: a new framework for moving forward. Obstet Gynecol. 2011;117(3):720-726. doi:10.1097/AOG.0b013e31820ce3e3	Obstetrics and gynecology	2011		10.1097/AOG.0b013e31820ce3e3	Descripitve/Opinions/Methods	['Contraception', 'Evidence-Based Medicine', 'Female', 'Humans', 'Practice Guidelines as Topic', 'Reproductive Medicine / standards', 'World Health Organization']	21343775	0	Abstract Recommendations shaping policies, programs, and practices in global health should be based on the best available science, but how best to achieve this objective is less clear. We describe a new approach developed by the United Nations Development Programme/United Nations Population Fund/World Health Organization/World Bank Special Programme of Research, Development and Research Training …	Yes				Include	8	0	8	0	0	0	8	0	0	1951	CATHERINE D'ARCANGUES	['DEPARTMENT OF REPRODUCTIVE HEALTH AND RESEARCH (RHR) WORLD HEALTH ORGANIZATION (WHO) GENEVA SWITZERLAND.']	2	21343775	FALSE	D'ARCANGUES	C	C D'ARCANGUES	CATHERINE D'ARCANGUES	C D'ARCANGUES, CATHERINE D'ARCANGUES	2	['SWITZERLAND']	female	constant	SWITZERLAND	Switzerland	CH	CHE
10.1093/humrep/der409	Monitoring of ovarian activity by measurement of urinary excretion rates of estrone glucuronide and pregnanediol glucuronide using the Ovarian Monitor, Part II: reliability of home testing	Included by VB	VB_reports_screened	22131389	Monitoring of ovarian activity by measurement of urinary excretion rates of estrone glucuronide and pregnanediol glucuronide using the Ovarian Monitor, Part II: reliability of home testing	LEONARD F BLACKWELL, PILAR VIGIL, BARBARA GROSS, CATHERINE D'ARCANGUES, DELWYN G COOKE, JAMES B BROWN	Blackwell LF, Vigil P, Gross B, d'Arcangues C, Cooke DG, Brown JB. Monitoring of ovarian activity by measurement of urinary excretion rates of estrone glucuronide and pregnanediol glucuronide using the Ovarian Monitor, Part II: reliability of home testing. Hum Reprod. 2012;27(2):550-557. doi:10.1093/humrep/der409	Human reproduction (Oxford, England)	2012		10.1093/humrep/der409	Secondary data	['Adult', 'Australia', 'Chile', 'Estrone / analogs & derivatives', 'Estrone / urine', 'Feasibility Studies', 'Female', 'Glucuronides / urine', 'Humans', 'Materials Testing', 'Menstrual Cycle', 'New Zealand', 'Ovary / physiology', 'Ovulation / urine', 'Ovulation Detection / instrumentation', 'Point-of-Care Systems', 'Pregnanediol / analogs & derivatives', 'Pregnanediol / urine', 'Reproducibility o…	10.1093/humrep/der409	0	Abstract Background: The UNDP/WHO/World Bank/Special Programme of Research, Development and Research Training in Human Reproduction (Geneva) set up a study to determine whether it is feasible for women to monitor their ovarian activity reliably by home testing. Daily self-monitoring of urinary hormone metabolites for menstrual cycle assessment was evaluated by comparison of results obtained with …	Yes				Include	6	0	6	0	0	0	6	0	0	175	CATHERINE D'ARCANGUES	[]	4	22131389	FALSE	D'ARCANGUES	C	C D'ARCANGUES	CATHERINE D'ARCANGUES	C D'ARCANGUES, CATHERINE D'ARCANGUES	2	[]	female	constant	z No country reported
10.1016/S0140-6736(12)61025-3	40 years of innovation in sexual and reproductive health	Included by VB	VB_reports_screened	22920740	40 years of innovation in sexual and reproductive health	MICHAEL T MBIZVO, CATHERINE D'ARCANGUES, PAUL F A VAN LOOK, GIUSEPPE BENAGIANO	Mbizvo MT, d'Arcangues C, Van Look PF, Benagiano G. 40 years of innovation in sexual and reproductive health. Lancet. 2012;380(9843):705-706. doi:10.1016/S0140-6736(12)61025-3	Lancet (London, England)	2012		10.1016/S0140-6736(12)61025-3	Descripitve/Opinions/Methods	['Global Health / trends', 'Humans', 'Program Development', 'Reproductive Health / trends', 'Sexology / trends']	10.1016/S0140-6736(12)61025-3	0		Yes				Include	4	0	4	0	0	0	4	0	0	3055	CATHERINE D'ARCANGUES	[]	2	22920740	FALSE	D'ARCANGUES	C	C D'ARCANGUES	CATHERINE D'ARCANGUES	C D'ARCANGUES, CATHERINE D'ARCANGUES	2	[]	female	constant	z No country reported
23146950	The special programme of research in human reproduction: forty years of activities to achieve reproductive health for all.	Included by VB	covidence-doi	23146950	The special programme of research in human reproduction: forty years of activities to achieve reproductive health for all	GIUSEPPE BENAGIANO, CATHERINE D'ARCANGUES, JENNIFER HARRIS REQUEJO, ALESSANDRA SCHAFER, LALE SAY, MARIO MERIALDI	Benagiano G, d'Arcangues C, Harris Requejo J, Schafer A, Say L, Merialdi M. The special programme of research in human reproduction: forty years of activities to achieve reproductive health for all. Gynecol Obstet Invest. 2012;74(3):190-217. doi:10.1159/000343067	Gynecologic and obstetric investigation	2012		10.1159/000343067	Secondary data	['Adolescent', 'Biomedical Research / history', 'Developing Countries', 'Family Planning Services', 'Female', 'Health Promotion', 'History, 20th Century', 'History, 21st Century', 'Human Rights', 'Humans', 'International Cooperation', 'Male', 'Pregnancy', 'Reproduction', 'Reproductive Health / history', 'Sexually Transmitted Diseases / prevention & control', 'United Nations', 'Violence', 'Women',…	23146950	0	Abstract The Special Programme of Research in Human Reproduction (HRP), co-sponsored by the UNDP, UNFPA, WHO, and the World Bank, is celebrating 40 years of activities with an expansion of its mandate and new co-sponsors. When it began, in 1972, the main focus was on evaluating the acceptability, effectiveness, and safety of existing fertility-regulating methods, as well as developing new, improv…	Yes				Include	6	0	6	0	0	0	6	0	0	1812	CATHERINE D'ARCANGUES	[]	2	23146950	FALSE	D'ARCANGUES	C	C D'ARCANGUES	CATHERINE D'ARCANGUES	C D'ARCANGUES, CATHERINE D'ARCANGUES	2	[]	female	constant	z No country reported
10.1016/0010-7824(91)90077-s	Prostaglandin production in human endometrium following continuous exposure to low-dose levonorgestrel released from a vaginal ring	Included by VB	VB_reports_screened	1649733	Prostaglandin production in human endometrium following continuous exposure to low-dose levonorgestrel released from a vaginal ring	J O WHITE, M H SULLIVAN, L PATEL, J D CROXTALL, C D'ARCANGUES, E M BELSEY, M G ELDER	White JO, Sullivan MH, Patel L, et al. Prostaglandin production in human endometrium following continuous exposure to low-dose levonorgestrel released from a vaginal ring. Contraception. 1991;43(4):401-412. doi:10.1016/0010-7824(91)90077-s	Contraception	1991		10.1016/0010-7824(91)90077-s	Prirmary data	['6-Ketoprostaglandin F1 alpha / biosynthesis', 'Arachidonic Acid', 'Arachidonic Acids / metabolism', 'Biopsy', 'Chromatography, High Pressure Liquid', 'Contraceptive Agents / pharmacology', 'Contraceptive Devices, Female', 'Dinoprostone / biosynthesis', 'Endometrium / drug effects', 'Endometrium / metabolism', 'Female', 'Humans', 'Hydroxyeicosatetraenoic Acids / biosynthesis', 'In Vitro Techniqu…	10.1016/0010-7824(91)90077-s	0	Abstract Arachidonic acid metabolites produced by primary cultures of human endometrial cells derived from biopsies obtained before and after exposure to 20 micrograms/day levonorgestrel for 84 +/- 1 days were analysed by reverse phase HPLC. This revealed a significant increase in PGF1 alpha and an epoxide metabolite upon levonorgestrel stimulation. The proportion of epoxide metabolite, PGF1 alph…	Yes				Include	7	0	7	0	0	0	7	0	0	4679	E M BELSEY	['DEPARTMENT OF REPRODUCTIVE HEALTH AND RESEARCH (RHR) WORLD HEALTH ORGANIZATION (WHO) GENEVA SWITZERLAND.']	6	1649733	FALSE	BELSEY	E	E BELSEY	E M BELSEY	E M BELSEY	1	['SWITZERLAND']	female	constant	SWITZERLAND	Switzerland	CH	CHE
10.1007/BF01849416	Menstrual bleeding patterns in untreated women and with long-acting methods of contraception. Task Force on Long-Acting Systemic Agents for Fertility Regulation	Included by VB	VB_reports_screened	1835256	Menstrual bleeding patterns in untreated women and with long-acting methods of contraception. Task Force on Long-Acting Systemic Agents for Fertility Regulation	E M BELSEY	Belsey EM. Menstrual bleeding patterns in untreated women and with long-acting methods of contraception. Task Force on Long-Acting Systemic Agents for Fertility Regulation. Adv Contracept. 1991;7(2-3):257-270. doi:10.1007/BF01849416	Advances in contraception : the official journal of the Society for the Advancement of Contraception	1991		10.1007/BF01849416	Prirmary data	['Adolescent', 'Adult', 'Contraceptive Devices, Female', 'Contraceptives, Oral, Combined / administration & dosage', 'Contraceptives, Oral, Combined / adverse effects', 'Contraceptives, Oral, Combined / pharmacology', 'Delayed-Action Preparations', 'Estradiol / administration & dosage', 'Estradiol / adverse effects', 'Estradiol / analogs & derivatives', 'Estradiol / pharmacology', 'Female', 'Huma…	10.1007/BF01849416	0	Abstract The bleeding patterns recorded by women using one of two new types of long-acting hormonal contraception, a levonorgestrel-releasing vaginal ring or a monthly injectable, have been compared with those in an untreated group and those experienced by women using either a combined oral contraceptive (OC) or depot-medroxyprogesterone acetate (DMPA). The frequency of bleeding was very similar …	Yes				Include	1	0	1	0	0	0	1	0	0	555	E M BELSEY	['DEPARTMENT OF REPRODUCTIVE HEALTH AND RESEARCH (RHR) WORLD HEALTH ORGANIZATION (WHO) GENEVA SWITZERLAND.']	1	1835256	FALSE	BELSEY	E	E BELSEY	E M BELSEY	E M BELSEY	1	['SWITZERLAND']	female	constant	SWITZERLAND	Switzerland	CH	CHE
1906792	Morphometric study of the human endometrium following continuous exposure to levonorgestrel released from vaginal rings during 90 days	Included by VB	VB_reports_screened	1906792	Morphometric study of the human endometrium following continuous exposure to levonorgestrel released from vaginal rings during 90 days	E JOHANNISSON, I BROSENS, F CORNILLIE, M ELDER, J WHITE, B SHEPPARD, H HOURIHAN, C D'ARCANGUES, E M BELSEY	Johannisson E, Brosens I, Cornillie F, et al. Morphometric study of the human endometrium following continuous exposure to levonorgestrel released from vaginal rings during 90 days. Contraception. 1991;43(4):361-374. doi:10.1016/0010-7824(91)90074-p	Contraception	1991		10.1016/0010-7824(91)90074-p	Other	['Contraceptive Agents, Female / pharmacology', 'Contraceptive Devices, Female', 'Endometrium / cytology', 'Endometrium / drug effects', 'Estradiol / blood', 'Female', 'Humans', 'Levonorgestrel', 'Menstruation / drug effects', 'Norgestrel / pharmacokinetics', 'Norgestrel / pharmacology', 'Progesterone / blood', 'Sex Hormone-Binding Globulin / metabolism']	1906792	0	Abstract The effects of vaginal devices releasing levonorgestrel (LNG) at a constant rate of approximately 20 micrograms/24 hrs on the human endometrium were studied in a group of 69 normally menstruating women during a period of 90 days of continuous use. Peripheral blood samples were withdrawn three times weekly starting at day 10 of a pretreatment (control) cycle and then three times weekly fr…	Yes				Include	9	0	9	0	0	0	9	0	0	13422	E M BELSEY	['DEPARTMENT OF REPRODUCTIVE HEALTH AND RESEARCH (RHR) WORLD HEALTH ORGANIZATION (WHO) GENEVA SWITZERLAND.']	9	1906792	FALSE	BELSEY	E	E BELSEY	E M BELSEY	E M BELSEY	1	['SWITZERLAND']	female	constant	SWITZERLAND	Switzerland	CH	CHE
10.1016/0010-7824(91)90075-q	Endometrial vascular features prior to and following exposure to levonorgestrel	Included by VB	VB_reports_screened	1906793	Endometrial vascular features prior to and following exposure to levonorgestrel	H M HOURIHAN, B L SHEPPARD, E M BELSEY, I A BROSENS	Hourihan HM, Sheppard BL, Belsey EM, Brosens IA. Endometrial vascular features prior to and following exposure to levonorgestrel. Contraception. 1991;43(4):375-385. doi:10.1016/0010-7824(91)90075-q	Contraception	1991		10.1016/0010-7824(91)90075-q	Prirmary data	['Arterioles / drug effects', 'Blood Coagulation / drug effects', 'Blood Vessels / drug effects', 'Capillaries / drug effects', 'Contraceptive Agents, Female / pharmacology', 'Contraceptive Devices, Female', 'Endometrium / blood supply', 'Estradiol / blood', 'Female', 'Humans', 'Levonorgestrel', 'Mast Cells / drug effects', 'Menstruation / drug effects', 'Norgestrel / pharmacology', 'Progesterone…	10.1016/0010-7824(91)90075-q	0	Abstract A study of endometrial vasculature, mast cell numbers and tissue levels of tissue plasminogen activator (tPA) prior to and following exposure to levonorgestrel (20 micrograms/day) administered via a vaginal ring was undertaken. Following exposure to levonorgestrel, significantly fewer arterioles were present in the endometrium. During the early secretory phase of the control cycle, a pos…	Yes				Include	4	0	4	0	0	0	4	0	0	873	E M BELSEY	['DEPARTMENT OF REPRODUCTIVE HEALTH AND RESEARCH (RHR) WORLD HEALTH ORGANIZATION (WHO) GENEVA SWITZERLAND.']	3	1906793	FALSE	BELSEY	E	E BELSEY	E M BELSEY	E M BELSEY	1	['SWITZERLAND']	female	constant	SWITZERLAND	Switzerland	CH	CHE
10.1016/0010-7824(91)90076-r	Lysosomal enzymes in the human endometrium: a biochemical study in untreated and levonorgestrel-treated women	Included by VB	VB_reports_screened	1906794	Lysosomal enzymes in the human endometrium: a biochemical study in untreated and levonorgestrel-treated women	F CORNILLIE, I BROSENS, E M BELSEY, E MARBAIX, P BAUDHUIN, P J COURTOY	Cornillie F, Brosens I, Belsey EM, Marbaix E, Baudhuin P, Courtoy PJ. Lysosomal enzymes in the human endometrium: a biochemical study in untreated and levonorgestrel-treated women. Contraception. 1991;43(4):387-400. doi:10.1016/0010-7824(91)90076-r	Contraception	1991		10.1016/0010-7824(91)90076-r	Prirmary data	['Acetylglucosaminidase / metabolism', 'Acid Phosphatase / metabolism', 'Adult', 'Contraceptive Agents, Female / pharmacology', 'Contraceptive Devices, Female', 'DNA / metabolism', 'Endometrium / drug effects', 'Endometrium / metabolism', 'Female', 'Humans', 'L-Lactate Dehydrogenase / metabolism', 'Levonorgestrel', 'Lysosomes / enzymology', 'Mannosidases / metabolism', 'Norgestrel / pharmacology'…	10.1016/0010-7824(91)90076-r	0	Abstract The activities of four lysosomal enzymes, i.e. N-acetyl-beta-hexosaminidase, acid phosphatase, alpha-D-mannosidase and alpha-L-fucosidase have been measured in extracts of endometrial biopsies from untreated and levonorgestrel-treated women of fertile age. Values were compared with protein and DNA content, as well as with lactate dehydrogenase activity, used as reference constituents. In…	Yes				Include	6	0	6	0	0	0	6	0	0	56	E M BELSEY	['DEPARTMENT OF REPRODUCTIVE HEALTH AND RESEARCH (RHR) WORLD HEALTH ORGANIZATION (WHO) GENEVA SWITZERLAND.']	3	1906794	FALSE	BELSEY	E	E BELSEY	E M BELSEY	E M BELSEY	1	['SWITZERLAND']	female	constant	SWITZERLAND	Switzerland	CH	CHE
2036795	Menstrual blood loss and body iron stores in Brazilian women	Has HRP authors	HRPPublicationsDatabase_UpdateDecember2014	2036795	Menstrual blood loss and body iron stores in Brazilian women	A T ANDRADE, J P SOUZA, S T SHAW JR, E M BELSEY, P J ROWE	Andrade AT, Souza JP, Shaw ST Jr, Belsey EM, Rowe PJ. Menstrual blood loss and body iron stores in Brazilian women. Contraception. 1991;43(3):241-249. doi:10.1016/0010-7824(91)90143-4	Contraception	1991		10.1016/0010-7824(91)90143-4	Other	['Administration, Oral', 'Adolescent', 'Adult', 'Anemia, Hypochromic / blood', 'Anemia, Hypochromic / epidemiology', 'Blood Volume', 'Brazil / epidemiology', 'Contraceptives, Oral / adverse effects', 'Female', 'Ferritins / blood', 'Hemoglobins / analysis', 'Humans', 'Iron / administration & dosage', 'Iron / blood', 'Menstruation / blood', 'Middle Aged']	2036795	0	Abstract Menstrual blood loss (MBL) studies are relevant for developing world women as this could be an important cause of anemia. Whenever a contraceptive method is to be used by such women, consideration should be given to the method which least affects the volume of MBL. In 309 women considered as clinically healthy, MBL, serum ferritin, serum iron and hemoglobin levels were measured: a mean M…	Yes	E M BELSEY			Include	5	0	5	0	0	0	5	0	0	42500	E M BELSEY	['DEPARTMENT OF REPRODUCTIVE HEALTH AND RESEARCH (RHR) WORLD HEALTH ORGANIZATION (WHO) GENEVA SWITZERLAND.']	4	2036795	FALSE	BELSEY	E	E BELSEY	E M BELSEY	E M BELSEY	1	['SWITZERLAND']	female	constant	SWITZERLAND	Switzerland	CH	CHE
2971505	Vaginal bleeding patterns among women using one natural and eight hormonal methods of contraception.	Included by VB	covidence-doi	2971505	Vaginal bleeding patterns among women using one natural and eight hormonal methods of contraception	E M BELSEY	Belsey EM. Vaginal bleeding patterns among women using one natural and eight hormonal methods of contraception. Contraception. 1988;38(2):181-206. doi:10.1016/0010-7824(88)90038-8	Contraception	1988		10.1016/0010-7824(88)90038-8	Prirmary data	['Administration, Intravaginal', 'Clinical Trials as Topic', 'Contraception / methods', 'Contraceptives, Oral, Combined / therapeutic use', 'Ethinyl Estradiol / therapeutic use', 'Female', 'Humans', 'Levonorgestrel', 'Medical Records', 'Medroxyprogesterone / analogs & derivatives', 'Medroxyprogesterone / therapeutic use', 'Medroxyprogesterone Acetate', 'Menstruation / drug effects', 'Norethindron…	2971505	0	Abstract Menstrual diary records were obtained from a total of 5257 women using nine different methods of contraception, one natural and eight hormonal. This paper presents a comparative analysis of their vaginal bleeding patterns. The analytic procedures follow the recommendations of a recent WHO workshop on bleeding pattern analysis, which involve dividing each subject's diary into successive 9…	Yes				Include	1	0	1	0	0	0	1	0	0	7084	E M BELSEY	['DEPARTMENT OF REPRODUCTIVE HEALTH AND RESEARCH (RHR) WORLD HEALTH ORGANIZATION (WHO) GENEVA SWITZERLAND.']	1	2971505	FALSE	BELSEY	E	E BELSEY	E M BELSEY	E M BELSEY	1	['SWITZERLAND']	female	constant	SWITZERLAND	Switzerland	CH	CHE
2971506	The association between vaginal bleeding patterns and reasons for discontinuation of contraceptive use.	Included by VB	covidence-doi	2971506	The association between vaginal bleeding patterns and reasons for discontinuation of contraceptive use	E M BELSEY	Belsey EM. The association between vaginal bleeding patterns and reasons for discontinuation of contraceptive use. Contraception. 1988;38(2):207-225. doi:10.1016/0010-7824(88)90039-x	Contraception	1988		10.1016/0010-7824(88)90039-x	Prirmary data	['Administration, Intravaginal', 'Clinical Trials as Topic', 'Contraceptive Agents / pharmacology', 'Contraceptives, Oral, Combined / pharmacology', 'Contraceptives, Oral, Hormonal / pharmacology', 'Female', 'Humans', 'Levonorgestrel', 'Medroxyprogesterone / analogs & derivatives', 'Medroxyprogesterone / pharmacology', 'Medroxyprogesterone Acetate', 'Menstruation / drug effects', 'Menstruation Di…	2971506	0	Abstract This paper describes the relationship between menstrual bleeding patterns recorded and reasons for discontinuing method use given by women using one of four types of hormonal contraception: combined oral pills, progestogen-only oral pills, a vaginal ring or depot-medroxyprogesterone acetate (DMPA). The women were recruited to five clinical trials, each of which lasted at least 48 weeks. …	Yes				Include	1	0	1	0	0	0	1	0	0	7083	E M BELSEY	['DEPARTMENT OF REPRODUCTIVE HEALTH AND RESEARCH (RHR) WORLD HEALTH ORGANIZATION (WHO) GENEVA SWITZERLAND.']	1	2971506	FALSE	BELSEY	E	E BELSEY	E M BELSEY	E M BELSEY	1	['SWITZERLAND']	female	constant	SWITZERLAND	Switzerland	CH	CHE
2971507	Determinants of menstrual bleeding patterns among women using natural and hormonal methods of contraception. I. Regional variations.	Included by VB	covidence-doi	2971507	Determinants of menstrual bleeding patterns among women using natural and hormonal methods of contraception. I. Regional variations	E M BELSEY, S PEREGOUDOV	Belsey EM, Peregoudov S. Determinants of menstrual bleeding patterns among women using natural and hormonal methods of contraception. I. Regional variations. Contraception. 1988;38(2):227-242. doi:10.1016/0010-7824(88)90040-6	Contraception	1988		10.1016/0010-7824(88)90040-6	Prirmary data	['Administration, Intravaginal', 'Africa', 'Asia', 'China', 'Clinical Trials as Topic', 'Contraception / methods', 'Contraceptives, Oral, Combined / pharmacology', 'Contraceptives, Oral, Hormonal / pharmacology', 'Europe', 'Female', 'Humans', 'Latin America', 'Levonorgestrel', 'Medroxyprogesterone / analogs & derivatives', 'Medroxyprogesterone / pharmacology', 'Medroxyprogesterone Acetate', 'Mens…	2971507	0	Abstract Records of the occurrence of vaginal bleeding were obtained from women using either a natural method of contraception or one of four types of hormonal contraceptive. The relationships between their bleeding patterns and a number of demographic variables were examined, with the aim of identifying subgroups of women who, if they used a particular hormonal method of contraception, would be …	Yes				Include	2	0	2	0	0	0	2	0	0	7081	E M BELSEY	['DEPARTMENT OF REPRODUCTIVE HEALTH AND RESEARCH (RHR) WORLD HEALTH ORGANIZATION (WHO) GENEVA SWITZERLAND.']	1	2971507	FALSE	BELSEY	E	E BELSEY	E M BELSEY	E M BELSEY	1	['SWITZERLAND']	female	constant	SWITZERLAND	Switzerland	CH	CHE
3539509	The analysis of vaginal bleeding patterns induced by fertility regulating methods. World Health Organization Special Programme of Research, Development and Research Training in Human Reproduction.	Included by VB	covidence-doi	3539509	The analysis of vaginal bleeding patterns induced by fertility regulating methods. World Health Organization Special Programme of Research, Development and Research Training in Human Reproduction	E M BELSEY, D MACHIN, C D'ARCANGUES	Belsey EM, Machin D, d'Arcangues C. The analysis of vaginal bleeding patterns induced by fertility regulating methods. World Health Organization Special Programme of Research, Development and Research Training in Human Reproduction. Contraception. 1986;34(3):253-260. doi:10.1016/0010-7824(86)90006-5	Contraception	1986		10.1016/0010-7824(86)90006-5	Prirmary data	['Clinical Trials as Topic', 'Contraceptive Agents, Female / adverse effects', 'Data Collection / methods', 'Data Collection / standards', 'Female', 'Humans', 'Menstrual Cycle', 'Statistics as Topic', 'Uterine Hemorrhage / chemically induced']	3539509	0	Abstract Contraceptive methods often induce disturbances in vaginal bleeding patterns which are the main reason for women to discontinue method use. Knowledge of these changes is essential for effective counselling and product development and necessitates adequate methods of collection and analysis of vaginal bleeding data. These issues were reviewed by clinicians, medical statisticians and compu…	Yes				Include	3	0	3	0	0	0	3	0	0	1081	E M BELSEY	[]	1	3539509	FALSE	BELSEY	E	E BELSEY	E M BELSEY	E M BELSEY	1	[]	female	constant	z No country reported
8982739	Clinical evaluation of the therapeutic effectiveness of ethinyl oestradiol and oestrone sulphate on prolonged bleeding in women using depot medroxyprogesterone acetate for contraception. World Health Organization, Special Programme of Research, Developmen	Included by VB	covidence-doi	8982739	Clinical evaluation of the therapeutic effectiveness of ethinyl oestradiol and oestrone sulphate on prolonged bleeding in women using depot medroxyprogesterone acetate for contraception. World Health Organization, Special Programme of Research, Development and Research Training in Human Reproduction, Task Force on Long-acting Systemic Agents for Fertility Regulation	S SAID, W SADEK, M ROCCA, S KOETSAWANG, O KIRWAT, M PIYA ANANT, N DUSITSIN, S SETHAVANICH, B AFFANDI, W HADISAPUTRA, A KAZI, R M RAMOS, C D'ARCANGUES, E M BELSEY, E NOONAN, I OLAYINKA, A PINOL	Said S, Sadek W, Rocca M, et al. Clinical evaluation of the therapeutic effectiveness of ethinyl oestradiol and oestrone sulphate on prolonged bleeding in women using depot medroxyprogesterone acetate for contraception. World Health Organization, Special Programme of Research, Development and Research Training in Human Reproduction, Task Force on Long-acting Systemic Agents for Fertility Regulati…	Human reproduction (Oxford, England)	1996		10.1093/humrep/11.suppl_2.1	Prirmary data	['Adolescent', 'Adult', 'Contraceptive Agents, Female / adverse effects', 'Contraceptive Agents, Female / therapeutic use', 'Double-Blind Method', 'Estradiol Congeners / pharmacology', 'Estradiol Congeners / therapeutic use', 'Estrogens, Conjugated (USP) / pharmacology', 'Estrogens, Conjugated (USP) / therapeutic use', 'Estrone / analogs & derivatives', 'Estrone / pharmacology', 'Estrone / therap…	8982739	0	Abstract A placebo-controlled randomized clinical trial was conducted in six centres to compare the effects of a 14 day treatment with either 50 micrograms ethinyl oestradiol daily or 2.5 mg oestrone sulphate daily, on depot medroxyprogesterone acetate (DMPA)-induced prolonged bleeding. Out of 1035 women admitted to the study, 278 requested treatment and were given ethinyl oestradiol (n = 90), oe…	Yes				Include	17	0	17	0	0	0	17	0	0	7421	E M BELSEY	[]	14	8982739	FALSE	BELSEY	E	E BELSEY	E M BELSEY	E M BELSEY	1	[]	female	constant	z No country reported
9071513	Menstrual bleeding patterns in untreated women. Task Force on Long-Acting Systemic Agents for Fertility Regulation	Has HRP authors	HRPPublicationsDatabase_UpdateDecember2014	9071513	Menstrual bleeding patterns in untreated women. Task Force on Long-Acting Systemic Agents for Fertility Regulation	E M BELSEY, A P PINOL	Belsey EM, Pinol AP. Menstrual bleeding patterns in untreated women. Task Force on Long-Acting Systemic Agents for Fertility Regulation. Contraception. 1997;55(2):57-65. doi:10.1016/s0010-7824(96)00273-9	Contraception	1997		10.1016/s0010-7824(96)00273-9	Other	['Adolescent', 'Adult', 'Aging / physiology', 'Female', 'Fertility Agents, Female / pharmacology', 'Humans', 'Menstrual Cycle / physiology', 'Menstruation / physiology', 'Middle Aged', 'Models, Biological', 'Reference Values', 'Time Factors', 'World Health Organization']	9071513	0	Abstract Menstrual histories recorded by more than 1000 healthy, untreated women have been analyzed using the reference period method. Results were obtained for each year of age from 15 to 49. Between menarche and age 19, the most important feature of menstrual patterns is their variability. Within-woman mean segment (cycle) length then decreases slowly but steadily, from 29.0 days at age 20 to 2…	Yes	ALAIN PINOL, E M BELSEY			Include	2	0	2	0	0	0	2	0	0	31257	E M BELSEY	['SPECIAL PROGRAMME OF RESEARCH WORLD HEALTH ORGANIZATION GENEVA SWITZERLAND.']	1	9071513	FALSE	BELSEY	E	E BELSEY	E M BELSEY	E M BELSEY	1	[]	female	constant	z No country reported
10.1016/0010-7824(91)90077-s	Prostaglandin production in human endometrium following continuous exposure to low-dose levonorgestrel released from a vaginal ring	Included by VB	VB_reports_screened	1649733	Prostaglandin production in human endometrium following continuous exposure to low-dose levonorgestrel released from a vaginal ring	J O WHITE, M H SULLIVAN, L PATEL, J D CROXTALL, C D'ARCANGUES, E M BELSEY, M G ELDER	White JO, Sullivan MH, Patel L, et al. Prostaglandin production in human endometrium following continuous exposure to low-dose levonorgestrel released from a vaginal ring. Contraception. 1991;43(4):401-412. doi:10.1016/0010-7824(91)90077-s	Contraception	1991		10.1016/0010-7824(91)90077-s	Prirmary data	['6-Ketoprostaglandin F1 alpha / biosynthesis', 'Arachidonic Acid', 'Arachidonic Acids / metabolism', 'Biopsy', 'Chromatography, High Pressure Liquid', 'Contraceptive Agents / pharmacology', 'Contraceptive Devices, Female', 'Dinoprostone / biosynthesis', 'Endometrium / drug effects', 'Endometrium / metabolism', 'Female', 'Humans', 'Hydroxyeicosatetraenoic Acids / biosynthesis', 'In Vitro Techniqu…	10.1016/0010-7824(91)90077-s	0	Abstract Arachidonic acid metabolites produced by primary cultures of human endometrial cells derived from biopsies obtained before and after exposure to 20 micrograms/day levonorgestrel for 84 +/- 1 days were analysed by reverse phase HPLC. This revealed a significant increase in PGF1 alpha and an epoxide metabolite upon levonorgestrel stimulation. The proportion of epoxide metabolite, PGF1 alph…	Yes				Include	7	0	7	0	0	0	7	0	0	4680	M G ELDER	[]	7	1649733	FALSE	ELDER	M	M ELDER	M G ELDER	M G ELDER, M ELDER	2	[]	unknown	constant	z No country reported
1906792	Morphometric study of the human endometrium following continuous exposure to levonorgestrel released from vaginal rings during 90 days	Included by VB	VB_reports_screened	1906792	Morphometric study of the human endometrium following continuous exposure to levonorgestrel released from vaginal rings during 90 days	E JOHANNISSON, I BROSENS, F CORNILLIE, M ELDER, J WHITE, B SHEPPARD, H HOURIHAN, C D'ARCANGUES, E M BELSEY	Johannisson E, Brosens I, Cornillie F, et al. Morphometric study of the human endometrium following continuous exposure to levonorgestrel released from vaginal rings during 90 days. Contraception. 1991;43(4):361-374. doi:10.1016/0010-7824(91)90074-p	Contraception	1991		10.1016/0010-7824(91)90074-p	Other	['Contraceptive Agents, Female / pharmacology', 'Contraceptive Devices, Female', 'Endometrium / cytology', 'Endometrium / drug effects', 'Estradiol / blood', 'Female', 'Humans', 'Levonorgestrel', 'Menstruation / drug effects', 'Norgestrel / pharmacokinetics', 'Norgestrel / pharmacology', 'Progesterone / blood', 'Sex Hormone-Binding Globulin / metabolism']	1906792	0	Abstract The effects of vaginal devices releasing levonorgestrel (LNG) at a constant rate of approximately 20 micrograms/24 hrs on the human endometrium were studied in a group of 69 normally menstruating women during a period of 90 days of continuous use. Peripheral blood samples were withdrawn three times weekly starting at day 10 of a pretreatment (control) cycle and then three times weekly fr…	Yes				Include	9	0	9	0	0	0	9	0	0	13417	M ELDER	[]	4	1906792	FALSE	ELDER	M	M ELDER	M G ELDER	M G ELDER, M ELDER	2	[]	unknown	constant	z No country reported
1683301	A multicenter clinical study on two types of levonorgestrel tablets administered for postcoital contraception	Has HRP authors	HRPPublicationsDatabase_UpdateDecember2014	1683301	A multicenter clinical study on two types of levonorgestrel tablets administered for postcoital contraception	C H HE, Y E SHI, J Q XU, P F VAN LOOK	He CH, Shi YE, Xu JQ, Van Look PF. A multicenter clinical study on two types of levonorgestrel tablets administered for postcoital contraception. Int J Gynaecol Obstet. 1991;36(1):43-48. doi:10.1016/0020-7292(91)90177-7	International journal of gynaecology and obstetrics: the official organ of the International Federation of Gynaecology and Obstetrics	1991		10.1016/0020-7292(91)90177-7	Other	['Adult', 'Body Temperature', 'China', 'Coitus', 'Contraceptives, Postcoital, Hormonal / administration & dosage', 'Contraceptives, Postcoital, Hormonal / adverse effects', 'Contraceptives, Postcoital, Hormonal / therapeutic use', 'Double-Blind Method', 'Female', 'Humans', 'Levonorgestrel / administration & dosage', 'Levonorgestrel / adverse effects', 'Levonorgestrel / therapeutic use', 'Menstrua…	1683301	0	Abstract Contraceptive efficacy, cycle control and side effects of two types of 0.75 mg levonorgestrel tablets taken postcoitally during the periovulatory period of one cycle were studied in a multicenter trial involving 361 women. No significant differences were found between the two types of levonorgestrel pills in terms of contraceptive efficacy, cycle control and side effects. The failure rat…	Yes	PAUL F A VAN LOOK			Include	4	0	4	0	0	0	4	0	0	30747	C H HE	['SHANGHAI INSTITUTE OF PLANNED PARENTHOOD RESEARCH CHINA.']	1	1683301	FALSE	HE	C	C HE	C H HE	C H HE	1	['CHINA']	unknown	constant	CHINA	China	CN	CHN
2112080	Comparative cross-over pharmacokinetic study on two types of postcoital contraceptive tablets containing levonorgestrel	Has HRP authors	HRPPublicationsDatabase_UpdateDecember2014	2112080	Comparative cross-over pharmacokinetic study on two types of postcoital contraceptive tablets containing levonorgestrel	C H HE, Y E SHI, D L LIAO, Y H ZHU, J Q XU, S A MATLIN, P M VINCE, K FOTHERBY, P F VAN LOOK	He CH, Shi YE, Liao DL, et al. Comparative cross-over pharmacokinetic study on two types of postcoital contraceptive tablets containing levonorgestrel. Contraception. 1990;41(5):557-567. doi:10.1016/0010-7824(90)90064-3	Contraception	1990		10.1016/0010-7824(90)90064-3	Other	['Absorption', 'Administration, Oral', 'Contraceptives, Postcoital / pharmacokinetics', 'Contraceptives, Postcoital, Synthetic / pharmacokinetics', 'Female', 'Humans', 'Levonorgestrel', 'Norgestrel / pharmacokinetics', 'Tablets']	2112080	0	Abstract A pharmaceutical and pharmacokinetic study was carried out on levonorgestrel tablets from two different sources (Hungarian- and Chinese-made). Both preparations contained 0.75 mg levonorgestrel and had been shown to have similar contraceptive efficacy and side effects when used for postcoital contraception. Absorption and bioavailability of the Hungarian-made tablets were greater as evid…	Yes	PAUL F A VAN LOOK			Include	9	0	9	0	0	0	9	0	0	30751	C H HE	["SHANGHAI INSTITUTE OF PLANNED PARENTHOOD RESEARCH PEOPLE'S REPUBLIC OF CHINA."]	1	2112080	FALSE	HE	C	C HE	C H HE	C H HE	1	['CHINA']	unknown	constant	CHINA	China	CN	CHN
8403910	Pharmacokinetic study of RU 486 and its metabolites after oral administration of single doses to pregnant and non-pregnant women	Has HRP authors	HRPPublicationsDatabase_UpdateDecember2014	8403910	Pharmacokinetic study of RU 486 and its metabolites after oral administration of single doses to pregnant and non-pregnant women	Y E SHI, Z H YE, C H HE, G Q ZHANG, J Q XU, P F VAN LOOK, K FOTHERBY	Shi YE, Ye ZH, He CH, et al. Pharmacokinetic study of RU 486 and its metabolites after oral administration of single doses to pregnant and non-pregnant women. Contraception. 1993;48(2):133-149. doi:10.1016/0010-7824(93)90004-q	Contraception	1993		10.1016/0010-7824(93)90004-q	Other	['Administration, Oral', 'Adult', 'Chromatography, High Pressure Liquid', 'Female', 'Humans', 'Mifepristone / administration & dosage', 'Mifepristone / analogs & derivatives', 'Mifepristone / chemistry', 'Mifepristone / pharmacokinetics', 'Molecular Structure', 'Pregnancy / blood']	8403910	0	Abstract RU 486 and three of its metabolites (RU 42633-monodemethyl, RU 42848-didemethyl, and RU 42698-hydroxymetabolite) were determined by HPLC in plasma from nine non-pregnant and 36 pregnant women. Each non-pregnant subject took an oral dose of RU 486 (25, 100, 400 and 600 mg consecutively) once per menstrual cycle. Six of the nine women also received a dose of 200 mg. The 36 pregnant women w…	Yes	PAUL F A VAN LOOK			Include	7	0	7	0	0	0	7	0	0	34120	C H HE	[]	3	8403910	FALSE	HE	C	C HE	C H HE	C H HE	1	[]	unknown	constant	z No country reported
1683301	A multicenter clinical study on two types of levonorgestrel tablets administered for postcoital contraception	Has HRP authors	HRPPublicationsDatabase_UpdateDecember2014	1683301	A multicenter clinical study on two types of levonorgestrel tablets administered for postcoital contraception	C H HE, Y E SHI, J Q XU, P F VAN LOOK	He CH, Shi YE, Xu JQ, Van Look PF. A multicenter clinical study on two types of levonorgestrel tablets administered for postcoital contraception. Int J Gynaecol Obstet. 1991;36(1):43-48. doi:10.1016/0020-7292(91)90177-7	International journal of gynaecology and obstetrics: the official organ of the International Federation of Gynaecology and Obstetrics	1991		10.1016/0020-7292(91)90177-7	Other	['Adult', 'Body Temperature', 'China', 'Coitus', 'Contraceptives, Postcoital, Hormonal / administration & dosage', 'Contraceptives, Postcoital, Hormonal / adverse effects', 'Contraceptives, Postcoital, Hormonal / therapeutic use', 'Double-Blind Method', 'Female', 'Humans', 'Levonorgestrel / administration & dosage', 'Levonorgestrel / adverse effects', 'Levonorgestrel / therapeutic use', 'Menstrua…	1683301	0	Abstract Contraceptive efficacy, cycle control and side effects of two types of 0.75 mg levonorgestrel tablets taken postcoitally during the periovulatory period of one cycle were studied in a multicenter trial involving 361 women. No significant differences were found between the two types of levonorgestrel pills in terms of contraceptive efficacy, cycle control and side effects. The failure rat…	Yes	PAUL F A VAN LOOK			Include	4	0	4	0	0	0	4	0	0	30748	Y E SHI	[]	2	1683301	FALSE	SHI	Y	Y SHI	Y E SHI	Y E SHI	1	[]	unknown	constant	z No country reported
2112080	Comparative cross-over pharmacokinetic study on two types of postcoital contraceptive tablets containing levonorgestrel	Has HRP authors	HRPPublicationsDatabase_UpdateDecember2014	2112080	Comparative cross-over pharmacokinetic study on two types of postcoital contraceptive tablets containing levonorgestrel	C H HE, Y E SHI, D L LIAO, Y H ZHU, J Q XU, S A MATLIN, P M VINCE, K FOTHERBY, P F VAN LOOK	He CH, Shi YE, Liao DL, et al. Comparative cross-over pharmacokinetic study on two types of postcoital contraceptive tablets containing levonorgestrel. Contraception. 1990;41(5):557-567. doi:10.1016/0010-7824(90)90064-3	Contraception	1990		10.1016/0010-7824(90)90064-3	Other	['Absorption', 'Administration, Oral', 'Contraceptives, Postcoital / pharmacokinetics', 'Contraceptives, Postcoital, Synthetic / pharmacokinetics', 'Female', 'Humans', 'Levonorgestrel', 'Norgestrel / pharmacokinetics', 'Tablets']	2112080	0	Abstract A pharmaceutical and pharmacokinetic study was carried out on levonorgestrel tablets from two different sources (Hungarian- and Chinese-made). Both preparations contained 0.75 mg levonorgestrel and had been shown to have similar contraceptive efficacy and side effects when used for postcoital contraception. Absorption and bioavailability of the Hungarian-made tablets were greater as evid…	Yes	PAUL F A VAN LOOK			Include	9	0	9	0	0	0	9	0	0	30752	Y E SHI	[]	2	2112080	FALSE	SHI	Y	Y SHI	Y E SHI	Y E SHI	1	[]	unknown	constant	z No country reported
3119286	Postcoital contraception with levonorgestrel during the peri-ovulatory phase of the menstrual cycle. Task Force on Post-ovulatory Methods for Fertility Regulation.	Included by VB	covidence-doi	3119286	Postcoital contraception with levonorgestrel during the peri-ovulatory phase of the menstrual cycle. Task Force on Post-ovulatory Methods for Fertility Regulation	S K BHATTACHARJEE, J ROMEO, E S KONONOVA, A PRETNAR DAROVEC, L SARAYA, Y E SHI, R N PRASAD, G BÁRTFAI, R BOUKHRIS, P F VAN LOOK	Bhattacharjee SK, Romeo J, Kononova ES, et al. Postcoital contraception with levonorgestrel during the peri-ovulatory phase of the menstrual cycle. Task Force on Post-ovulatory Methods for Fertility Regulation. Contraception. 1987;36(3):275-286. doi:10.1016/0010-7824(87)90097-7	Contraception	1987		10.1016/0010-7824(87)90097-7	Prirmary data	['Adult', 'Contraceptives, Postcoital / administration & dosage', 'Contraceptives, Postcoital, Hormonal / administration & dosage', 'Contraceptives, Postcoital, Hormonal / adverse effects', 'Drug Evaluation', 'Female', 'Humans', 'Levonorgestrel', 'Menstrual Cycle / drug effects', 'Norgestrel / administration & dosage', 'Norgestrel / adverse effects', 'Ovulation / drug effects', 'Pregnancy']	3119286	0	Abstract The contraceptive efficacy and side effects of postcoital levonorgestrel used repeatedly during the peri-ovulatory period of one cycle was examined in 259 women. All subjects were of proven fertility in their present union and had ovulatory cycles as assessed from pre-treatment BBT charts. The mean number of coital acts during the treatment cycle was 7.5 (SD:2.6) and the mean number of 0…	Yes				Include	10	0	10	0	0	0	10	0	0	8181	Y E SHI	[]	6	3119286	FALSE	SHI	Y	Y SHI	Y E SHI	Y E SHI	1	[]	unknown	constant	z No country reported
8403910	Pharmacokinetic study of RU 486 and its metabolites after oral administration of single doses to pregnant and non-pregnant women	Has HRP authors	HRPPublicationsDatabase_UpdateDecember2014	8403910	Pharmacokinetic study of RU 486 and its metabolites after oral administration of single doses to pregnant and non-pregnant women	Y E SHI, Z H YE, C H HE, G Q ZHANG, J Q XU, P F VAN LOOK, K FOTHERBY	Shi YE, Ye ZH, He CH, et al. Pharmacokinetic study of RU 486 and its metabolites after oral administration of single doses to pregnant and non-pregnant women. Contraception. 1993;48(2):133-149. doi:10.1016/0010-7824(93)90004-q	Contraception	1993		10.1016/0010-7824(93)90004-q	Other	['Administration, Oral', 'Adult', 'Chromatography, High Pressure Liquid', 'Female', 'Humans', 'Mifepristone / administration & dosage', 'Mifepristone / analogs & derivatives', 'Mifepristone / chemistry', 'Mifepristone / pharmacokinetics', 'Molecular Structure', 'Pregnancy / blood']	8403910	0	Abstract RU 486 and three of its metabolites (RU 42633-monodemethyl, RU 42848-didemethyl, and RU 42698-hydroxymetabolite) were determined by HPLC in plasma from nine non-pregnant and 36 pregnant women. Each non-pregnant subject took an oral dose of RU 486 (25, 100, 400 and 600 mg consecutively) once per menstrual cycle. Six of the nine women also received a dose of 200 mg. The 36 pregnant women w…	Yes	PAUL F A VAN LOOK			Include	7	0	7	0	0	0	7	0	0	34118	Y E SHI	["SHANGHAI INSTITUTE OF PLANNED PARENTHOOD RESEARCH PEOPLE'S REPUBLIC OF CHINA."]	1	8403910	FALSE	SHI	Y	Y SHI	Y E SHI	Y E SHI	1	['CHINA']	unknown	constant	CHINA	China	CN	CHN
1683301	A multicenter clinical study on two types of levonorgestrel tablets administered for postcoital contraception	Has HRP authors	HRPPublicationsDatabase_UpdateDecember2014	1683301	A multicenter clinical study on two types of levonorgestrel tablets administered for postcoital contraception	C H HE, Y E SHI, J Q XU, P F VAN LOOK	He CH, Shi YE, Xu JQ, Van Look PF. A multicenter clinical study on two types of levonorgestrel tablets administered for postcoital contraception. Int J Gynaecol Obstet. 1991;36(1):43-48. doi:10.1016/0020-7292(91)90177-7	International journal of gynaecology and obstetrics: the official organ of the International Federation of Gynaecology and Obstetrics	1991		10.1016/0020-7292(91)90177-7	Other	['Adult', 'Body Temperature', 'China', 'Coitus', 'Contraceptives, Postcoital, Hormonal / administration & dosage', 'Contraceptives, Postcoital, Hormonal / adverse effects', 'Contraceptives, Postcoital, Hormonal / therapeutic use', 'Double-Blind Method', 'Female', 'Humans', 'Levonorgestrel / administration & dosage', 'Levonorgestrel / adverse effects', 'Levonorgestrel / therapeutic use', 'Menstrua…	1683301	0	Abstract Contraceptive efficacy, cycle control and side effects of two types of 0.75 mg levonorgestrel tablets taken postcoitally during the periovulatory period of one cycle were studied in a multicenter trial involving 361 women. No significant differences were found between the two types of levonorgestrel pills in terms of contraceptive efficacy, cycle control and side effects. The failure rat…	Yes	PAUL F A VAN LOOK			Include	4	0	4	0	0	0	4	0	0	30749	J Q XU	[]	3	1683301	FALSE	XU	J	J XU	J Q XU	J Q XU	1	[]	unknown	constant	z No country reported
2112080	Comparative cross-over pharmacokinetic study on two types of postcoital contraceptive tablets containing levonorgestrel	Has HRP authors	HRPPublicationsDatabase_UpdateDecember2014	2112080	Comparative cross-over pharmacokinetic study on two types of postcoital contraceptive tablets containing levonorgestrel	C H HE, Y E SHI, D L LIAO, Y H ZHU, J Q XU, S A MATLIN, P M VINCE, K FOTHERBY, P F VAN LOOK	He CH, Shi YE, Liao DL, et al. Comparative cross-over pharmacokinetic study on two types of postcoital contraceptive tablets containing levonorgestrel. Contraception. 1990;41(5):557-567. doi:10.1016/0010-7824(90)90064-3	Contraception	1990		10.1016/0010-7824(90)90064-3	Other	['Absorption', 'Administration, Oral', 'Contraceptives, Postcoital / pharmacokinetics', 'Contraceptives, Postcoital, Synthetic / pharmacokinetics', 'Female', 'Humans', 'Levonorgestrel', 'Norgestrel / pharmacokinetics', 'Tablets']	2112080	0	Abstract A pharmaceutical and pharmacokinetic study was carried out on levonorgestrel tablets from two different sources (Hungarian- and Chinese-made). Both preparations contained 0.75 mg levonorgestrel and had been shown to have similar contraceptive efficacy and side effects when used for postcoital contraception. Absorption and bioavailability of the Hungarian-made tablets were greater as evid…	Yes	PAUL F A VAN LOOK			Include	9	0	9	0	0	0	9	0	0	30755	J Q XU	[]	5	2112080	FALSE	XU	J	J XU	J Q XU	J Q XU	1	[]	unknown	constant	z No country reported
8403910	Pharmacokinetic study of RU 486 and its metabolites after oral administration of single doses to pregnant and non-pregnant women	Has HRP authors	HRPPublicationsDatabase_UpdateDecember2014	8403910	Pharmacokinetic study of RU 486 and its metabolites after oral administration of single doses to pregnant and non-pregnant women	Y E SHI, Z H YE, C H HE, G Q ZHANG, J Q XU, P F VAN LOOK, K FOTHERBY	Shi YE, Ye ZH, He CH, et al. Pharmacokinetic study of RU 486 and its metabolites after oral administration of single doses to pregnant and non-pregnant women. Contraception. 1993;48(2):133-149. doi:10.1016/0010-7824(93)90004-q	Contraception	1993		10.1016/0010-7824(93)90004-q	Other	['Administration, Oral', 'Adult', 'Chromatography, High Pressure Liquid', 'Female', 'Humans', 'Mifepristone / administration & dosage', 'Mifepristone / analogs & derivatives', 'Mifepristone / chemistry', 'Mifepristone / pharmacokinetics', 'Molecular Structure', 'Pregnancy / blood']	8403910	0	Abstract RU 486 and three of its metabolites (RU 42633-monodemethyl, RU 42848-didemethyl, and RU 42698-hydroxymetabolite) were determined by HPLC in plasma from nine non-pregnant and 36 pregnant women. Each non-pregnant subject took an oral dose of RU 486 (25, 100, 400 and 600 mg consecutively) once per menstrual cycle. Six of the nine women also received a dose of 200 mg. The 36 pregnant women w…	Yes	PAUL F A VAN LOOK			Include	7	0	7	0	0	0	7	0	0	34122	J Q XU	[]	5	8403910	FALSE	XU	J	J XU	J Q XU	J Q XU	1	[]	unknown	constant	z No country reported
1683301	A multicenter clinical study on two types of levonorgestrel tablets administered for postcoital contraception	Has HRP authors	HRPPublicationsDatabase_UpdateDecember2014	1683301	A multicenter clinical study on two types of levonorgestrel tablets administered for postcoital contraception	C H HE, Y E SHI, J Q XU, P F VAN LOOK	He CH, Shi YE, Xu JQ, Van Look PF. A multicenter clinical study on two types of levonorgestrel tablets administered for postcoital contraception. Int J Gynaecol Obstet. 1991;36(1):43-48. doi:10.1016/0020-7292(91)90177-7	International journal of gynaecology and obstetrics: the official organ of the International Federation of Gynaecology and Obstetrics	1991		10.1016/0020-7292(91)90177-7	Other	['Adult', 'Body Temperature', 'China', 'Coitus', 'Contraceptives, Postcoital, Hormonal / administration & dosage', 'Contraceptives, Postcoital, Hormonal / adverse effects', 'Contraceptives, Postcoital, Hormonal / therapeutic use', 'Double-Blind Method', 'Female', 'Humans', 'Levonorgestrel / administration & dosage', 'Levonorgestrel / adverse effects', 'Levonorgestrel / therapeutic use', 'Menstrua…	1683301	0	Abstract Contraceptive efficacy, cycle control and side effects of two types of 0.75 mg levonorgestrel tablets taken postcoitally during the periovulatory period of one cycle were studied in a multicenter trial involving 361 women. No significant differences were found between the two types of levonorgestrel pills in terms of contraceptive efficacy, cycle control and side effects. The failure rat…	Yes	PAUL F A VAN LOOK			Include	4	0	4	0	0	0	4	0	0	30750	P F VAN LOOK	[]	4	1683301	FALSE	LOOK	P	P LOOK	PAUL F A VAN LOOK	PAUL F A VAN LOOK, PAUL VAN LOOK, PAUL F VAN LOOK, P F VAN LOOK, PAUL FA VAN LOOK, P VAN LOOK	6	[]	male	constant	z No country reported
2112080	Comparative cross-over pharmacokinetic study on two types of postcoital contraceptive tablets containing levonorgestrel	Has HRP authors	HRPPublicationsDatabase_UpdateDecember2014	2112080	Comparative cross-over pharmacokinetic study on two types of postcoital contraceptive tablets containing levonorgestrel	C H HE, Y E SHI, D L LIAO, Y H ZHU, J Q XU, S A MATLIN, P M VINCE, K FOTHERBY, P F VAN LOOK	He CH, Shi YE, Liao DL, et al. Comparative cross-over pharmacokinetic study on two types of postcoital contraceptive tablets containing levonorgestrel. Contraception. 1990;41(5):557-567. doi:10.1016/0010-7824(90)90064-3	Contraception	1990		10.1016/0010-7824(90)90064-3	Other	['Absorption', 'Administration, Oral', 'Contraceptives, Postcoital / pharmacokinetics', 'Contraceptives, Postcoital, Synthetic / pharmacokinetics', 'Female', 'Humans', 'Levonorgestrel', 'Norgestrel / pharmacokinetics', 'Tablets']	2112080	0	Abstract A pharmaceutical and pharmacokinetic study was carried out on levonorgestrel tablets from two different sources (Hungarian- and Chinese-made). Both preparations contained 0.75 mg levonorgestrel and had been shown to have similar contraceptive efficacy and side effects when used for postcoital contraception. Absorption and bioavailability of the Hungarian-made tablets were greater as evid…	Yes	PAUL F A VAN LOOK			Include	9	0	9	0	0	0	9	0	0	30759	P F VAN LOOK	[]	9	2112080	FALSE	LOOK	P	P LOOK	PAUL F A VAN LOOK	PAUL F A VAN LOOK, PAUL VAN LOOK, PAUL F VAN LOOK, P F VAN LOOK, PAUL FA VAN LOOK, P VAN LOOK	6	[]	male	constant	z No country reported
3119286	Postcoital contraception with levonorgestrel during the peri-ovulatory phase of the menstrual cycle. Task Force on Post-ovulatory Methods for Fertility Regulation.	Included by VB	covidence-doi	3119286	Postcoital contraception with levonorgestrel during the peri-ovulatory phase of the menstrual cycle. Task Force on Post-ovulatory Methods for Fertility Regulation	S K BHATTACHARJEE, J ROMEO, E S KONONOVA, A PRETNAR DAROVEC, L SARAYA, Y E SHI, R N PRASAD, G BÁRTFAI, R BOUKHRIS, P F VAN LOOK	Bhattacharjee SK, Romeo J, Kononova ES, et al. Postcoital contraception with levonorgestrel during the peri-ovulatory phase of the menstrual cycle. Task Force on Post-ovulatory Methods for Fertility Regulation. Contraception. 1987;36(3):275-286. doi:10.1016/0010-7824(87)90097-7	Contraception	1987		10.1016/0010-7824(87)90097-7	Prirmary data	['Adult', 'Contraceptives, Postcoital / administration & dosage', 'Contraceptives, Postcoital, Hormonal / administration & dosage', 'Contraceptives, Postcoital, Hormonal / adverse effects', 'Drug Evaluation', 'Female', 'Humans', 'Levonorgestrel', 'Menstrual Cycle / drug effects', 'Norgestrel / administration & dosage', 'Norgestrel / adverse effects', 'Ovulation / drug effects', 'Pregnancy']	3119286	0	Abstract The contraceptive efficacy and side effects of postcoital levonorgestrel used repeatedly during the peri-ovulatory period of one cycle was examined in 259 women. All subjects were of proven fertility in their present union and had ovulatory cycles as assessed from pre-treatment BBT charts. The mean number of coital acts during the treatment cycle was 7.5 (SD:2.6) and the mean number of 0…	Yes				Include	10	0	10	0	0	0	10	0	0	8185	P F VAN LOOK	[]	10	3119286	FALSE	LOOK	P	P LOOK	PAUL F A VAN LOOK	PAUL F A VAN LOOK, PAUL VAN LOOK, PAUL F VAN LOOK, P F VAN LOOK, PAUL FA VAN LOOK, P VAN LOOK	6	[]	male	constant	z No country reported
7833712	Misoprostol and birth defects	Has HRP authors	HRPPublicationsDatabase_UpdateDecember2014	7833712	Misoprostol and birth defects	P F VAN LOOK, H VON HERTZEN	van Look PF, von Hertzen H. Misoprostol and birth defects. BMJ. 1995;310(6972):128. doi:10.1136/bmj.310.6972.128a	BMJ (Clinical research ed.)	1995	PMC2548525	10.1136/bmj.310.6972.128a	Other	['Abnormalities, Drug-Induced / etiology', 'Abortion, Induced / methods', 'Female', 'Humans', 'Misoprostol / adverse effects', 'Pregnancy']	7833712	0		Yes	HELENA VON HERTZEN, PAUL F A VAN LOOK			Include	2	0	2	0	0	0	2	0	0	35263	P F VAN LOOK	[]	1	7833712	FALSE	LOOK	P	P LOOK	PAUL F A VAN LOOK	PAUL F A VAN LOOK, PAUL VAN LOOK, PAUL F VAN LOOK, P F VAN LOOK, PAUL FA VAN LOOK, P VAN LOOK	6	[]	male	constant	z No country reported
8324605	Emergency contraception	Has HRP authors	HRPPublicationsDatabase_UpdateDecember2014	8324605	Emergency contraception	P F VAN LOOK, H VON HERTZEN	Van Look PF, von Hertzen H. Emergency contraception. Br Med Bull. 1993;49(1):158-170. doi:10.1093/oxfordjournals.bmb.a072594	British medical bulletin	1993		10.1093/oxfordjournals.bmb.a072594	Other	['Contraception / methods', 'Contraception / trends', 'Contraceptives, Postcoital / administration & dosage', 'Female', 'Forecasting', 'Humans', 'Intrauterine Devices', 'Pregnancy', 'Pregnancy, Unwanted']	8324605	0	Abstract The term 'emergency contraception', as employed in this paper, refers to methods that are used as emergency procedures to prevent pregnancy following unprotected intercourse. Alternative, less appropriate, terms are postcoital and 'morning-after' contraception. References to postcoital preparations can be found as far back as 1500 BC in Egyptian papyri, but it was not until fairly recent…	Yes	HELENA VON HERTZEN, PAUL F A VAN LOOK			Include	2	0	2	0	0	0	2	0	0	35256	P F VAN LOOK	['SPECIAL PROGRAMME OF RESEARCH WORLD HEALTH ORGANIZATION GENEVA SWITZERLAND.']	1	8324605	FALSE	LOOK	P	P LOOK	PAUL F A VAN LOOK	PAUL F A VAN LOOK, PAUL VAN LOOK, PAUL F VAN LOOK, P F VAN LOOK, PAUL FA VAN LOOK, P VAN LOOK	6	[]	male	constant	z No country reported
8345096	Population growth	Has HRP authors	HRPPublicationsDatabase_UpdateDecember2014	8345096	Population growth	P F VAN LOOK, H VON HERTZEN	Van Look PF, von Hertzen H. Population growth. Hum Reprod. 1993;8(6):981-982. doi:10.1093/oxfordjournals.humrep.a138179	Human reproduction (Oxford, England)	1993		10.1093/oxfordjournals.humrep.a138179	Other	['Contraceptive Agents', 'Drug Industry', 'Humans', 'Population Growth', 'Research']	8345096	0		Yes	HELENA VON HERTZEN, PAUL F A VAN LOOK			Include	2	0	2	0	0	0	2	0	0	35258	P F VAN LOOK	['SPECIAL PROGRAMME OF RESEARCH WORLD HEALTH ORGANIZATION GENEVA SWITZERLAND.']	1	8345096	FALSE	LOOK	P	P LOOK	PAUL F A VAN LOOK	PAUL F A VAN LOOK, PAUL VAN LOOK, PAUL F VAN LOOK, P F VAN LOOK, PAUL FA VAN LOOK, P VAN LOOK	6	[]	male	constant	z No country reported
8403910	Pharmacokinetic study of RU 486 and its metabolites after oral administration of single doses to pregnant and non-pregnant women	Has HRP authors	HRPPublicationsDatabase_UpdateDecember2014	8403910	Pharmacokinetic study of RU 486 and its metabolites after oral administration of single doses to pregnant and non-pregnant women	Y E SHI, Z H YE, C H HE, G Q ZHANG, J Q XU, P F VAN LOOK, K FOTHERBY	Shi YE, Ye ZH, He CH, et al. Pharmacokinetic study of RU 486 and its metabolites after oral administration of single doses to pregnant and non-pregnant women. Contraception. 1993;48(2):133-149. doi:10.1016/0010-7824(93)90004-q	Contraception	1993		10.1016/0010-7824(93)90004-q	Other	['Administration, Oral', 'Adult', 'Chromatography, High Pressure Liquid', 'Female', 'Humans', 'Mifepristone / administration & dosage', 'Mifepristone / analogs & derivatives', 'Mifepristone / chemistry', 'Mifepristone / pharmacokinetics', 'Molecular Structure', 'Pregnancy / blood']	8403910	0	Abstract RU 486 and three of its metabolites (RU 42633-monodemethyl, RU 42848-didemethyl, and RU 42698-hydroxymetabolite) were determined by HPLC in plasma from nine non-pregnant and 36 pregnant women. Each non-pregnant subject took an oral dose of RU 486 (25, 100, 400 and 600 mg consecutively) once per menstrual cycle. Six of the nine women also received a dose of 200 mg. The 36 pregnant women w…	Yes	PAUL F A VAN LOOK			Include	7	0	7	0	0	0	7	0	0	34123	P F VAN LOOK	['SPECIAL PROGRAMME OF RESEARCH WORLD HEALTH ORGANIZATION GENEVA SWITZERLAND.']	6	8403910	FALSE	LOOK	P	P LOOK	PAUL F A VAN LOOK	PAUL F A VAN LOOK, PAUL VAN LOOK, PAUL F VAN LOOK, P F VAN LOOK, PAUL FA VAN LOOK, P VAN LOOK	6	[]	male	constant	z No country reported
8462320	Tamoxifen as an antifertility agent in the long-tailed macaque (Macaca fascicularis)	Has HRP authors	HRPPublicationsDatabase_UpdateDecember2014	8462320	Tamoxifen as an antifertility agent in the long-tailed macaque (Macaca fascicularis)	A F TARANTAL, A G HENDRICKX, S A MATLIN, B L LASLEY, Q Q GU, C A THOMAS, P M VINCE, P F VAN LOOK	Tarantal AF, Hendrickx AG, Matlin SA, et al. Tamoxifen as an antifertility agent in the long-tailed macaque (Macaca fascicularis). Contraception. 1993;47(3):307-316. doi:10.1016/0010-7824(93)90047-b	Contraception	1993		10.1016/0010-7824(93)90047-b	Other	['Administration, Oral', 'Animals', 'Embryo Implantation / drug effects', 'Female', 'Fertility / drug effects', 'Luteal Phase / drug effects', 'Macaca fascicularis', 'Pregnancy / drug effects', 'Progesterone / blood', 'Tamoxifen / administration & dosage', 'Tamoxifen / pharmacokinetics', 'Tamoxifen / pharmacology', 'Weight Gain / drug effects']	8462320	0	Abstract The potential use of tamoxifen, a nonsteroidal antiestrogen, as an antifertility agent was studied in the long-tailed macaque (Macaca fascicularis). Twenty-six cycling females were bred, then treated with a single oral dose of tamoxifen (5 mg/kg) (N = 13) or vehicle (N = 13) on day 4 post-ovulation. Serum progesterone (P4) and tamoxifen concentrations were evaluated on post-ovulation day…	Yes	PAUL F A VAN LOOK			Include	8	0	8	0	0	0	8	0	0	33273	P F VAN LOOK	['SPECIAL PROGRAMME OF RESEARCH WORLD HEALTH ORGANIZATION GENEVA SWITZERLAND.']	8	8462320	FALSE	LOOK	P	P LOOK	PAUL F A VAN LOOK	PAUL F A VAN LOOK, PAUL VAN LOOK, PAUL F VAN LOOK, P F VAN LOOK, PAUL FA VAN LOOK, P VAN LOOK	6	[]	male	constant	z No country reported
8842588	Effects of two antiprogestins on early pregnancy in the long-tailed macaque (Macaca fascicularis)	Has HRP authors	HRPPublicationsDatabase_UpdateDecember2014	8842588	Effects of two antiprogestins on early pregnancy in the long-tailed macaque (Macaca fascicularis)	A F TARANTAL, A G HENDRICKX, S A MATLIN, B L LASLEY, Q Q GU, C A THOMAS, P M VINCE, P F VAN LOOK	Tarantal AF, Hendrickx AG, Matlin SA, et al. Effects of two antiprogestins on early pregnancy in the long-tailed macaque (Macaca fascicularis). Contraception. 1996;54(2):107-115. doi:10.1016/0010-7824(96)00134-5	Contraception	1996		10.1016/0010-7824(96)00134-5	Other	['Abortifacient Agents, Steroidal', 'Abortion, Induced', 'Administration, Oral', 'Animals', 'Female', 'Gestational Age', 'Macaca fascicularis', 'Mifepristone / administration & dosage', 'Mifepristone / adverse effects', 'Norpregnadienes', 'Pregnancy', 'Pregnenediones / administration & dosage', 'Pregnenediones / adverse effects', 'Progesterone / blood', 'Progestins / antagonists & inhibitors']	8842588	0	Abstract The abortifacient effects of mifepristone and HRP 2000 were compared in gravid long-tailed macaques. Thirty-six animals were studied with treatment administered either by the oral (0.5 or 5.0 mg/kg; N = 5 per antiprogestin per dose) or intramuscular (i.m.) routes (0.5 mg/kg; N = 5 per antiprogestin) on gestational days (GD) 23-26; six vehicle controls were included. Blood samples were co…	Yes	PAUL F A VAN LOOK			Include	8	0	8	0	0	0	8	0	0	33310	P F VAN LOOK	[]	8	8842588	FALSE	LOOK	P	P LOOK	PAUL F A VAN LOOK	PAUL F A VAN LOOK, PAUL VAN LOOK, PAUL F VAN LOOK, P F VAN LOOK, PAUL FA VAN LOOK, P VAN LOOK	6	[]	male	constant	z No country reported
8842819	Lactational amenorrhea method for family planning	Has HRP authors	HRPPublicationsDatabase_UpdateDecember2014	8842819	Lactational amenorrhea method for family planning	K I KENNEDY, M H LABBOK, P F VAN LOOK	Kennedy KI, Labbok MH, Van Look PF. Lactational amenorrhea method for family planning. Int J Gynaecol Obstet. 1996;54(1):55-57. doi:10.1016/0020-7292(96)02670-7	International journal of gynaecology and obstetrics: the official organ of the International Federation of Gynaecology and Obstetrics	1996		10.1016/0020-7292(96)02670-7	Other	['Amenorrhea', 'Contraception / methods', 'Family Planning Services / methods', 'Female', 'Humans', 'Postpartum Period']	8842819	0		Yes	PAUL F A VAN LOOK			Include	3	0	3	0	0	0	3	0	0	36342	P F VAN LOOK	[]	3	8842819	FALSE	LOOK	P	P LOOK	PAUL F A VAN LOOK	PAUL F A VAN LOOK, PAUL VAN LOOK, PAUL F VAN LOOK, P F VAN LOOK, PAUL FA VAN LOOK, P VAN LOOK	6	[]	male	constant	z No country reported
8876083	Lactational amenorrhoea method for family planning	Has HRP authors	HRPPublicationsDatabase_UpdateDecember2014	8876083	Lactational amenorrhoea method for family planning	P F VAN LOOK	Van Look PF. Lactational amenorrhoea method for family planning. BMJ. 1996;313(7062):893-894. doi:10.1136/bmj.313.7062.893	BMJ (Clinical research ed.)	1996	PMC2352236	10.1136/bmj.313.7062.893	Other	['Amenorrhea / physiopathology', 'Family Planning Services', 'Female', 'Humans', 'Lactation', 'Postpartum Period / physiology']	8876083	0		Yes	PAUL F A VAN LOOK			Include	1	0	1	0	0	0	1	0	0	35236	P F VAN LOOK	[]	1	8876083	FALSE	LOOK	P	P LOOK	PAUL F A VAN LOOK	PAUL F A VAN LOOK, PAUL VAN LOOK, PAUL F VAN LOOK, P F VAN LOOK, PAUL FA VAN LOOK, P VAN LOOK	6	[]	male	constant	z No country reported
9262927	Multicenter study of the Lactational Amenorrhea Method (LAM): I. Efficacy, duration, and implications for clinical application.	Included by VB	covidence-doi	9262927	Multicenter study of the Lactational Amenorrhea Method (LAM): I. Efficacy, duration, and implications for clinical application	M H LABBOK, V HIGHT LAUKARAN, A E PETERSON, V FLETCHER, H VON HERTZEN, P F VAN LOOK	Labbok MH, Hight-Laukaran V, Peterson AE, Fletcher V, von Hertzen H, Van Look PF. Multicenter study of the Lactational Amenorrhea Method (LAM): I. Efficacy, duration, and implications for clinical application. Contraception. 1997;55(6):327-336. doi:10.1016/s0010-7824(97)00040-1	Contraception	1997		10.1016/s0010-7824(97)00040-1	Prirmary data	['Adult', 'Amenorrhea / physiopathology', 'Contraception / methods', 'Cross-Cultural Comparison', 'Cultural Characteristics', 'Data Collection', 'Family Planning Services / methods', 'Female', 'Follow-Up Studies', 'Humans', 'Lactation / physiology', 'Life Tables', 'Prospective Studies', 'Time Factors']	9262927	0	Abstract A multicenter study of the Lactational Amenorrhea Method (LAM) was carried out to test the acceptability and efficacy of the method. Additionally, the data are used to test new constructs for improvement of method criteria. A protocol was designed at the Institute for Reproductive Health (IRH), Department of Obstetrics and Gynecology, Georgetown University Medical Center, a World Health …	Yes				Include	6	0	6	0	0	0	6	0	0	7402	P F VAN LOOK	[]	6	9262927	FALSE	LOOK	P	P LOOK	PAUL F A VAN LOOK	PAUL F A VAN LOOK, PAUL VAN LOOK, PAUL F VAN LOOK, P F VAN LOOK, PAUL FA VAN LOOK, P VAN LOOK	6	[]	male	constant	z No country reported
9262928	Multicenter study of the Lactational Amenorrhea Method (LAM): II. Acceptability, utility, and policy implications.	Included by VB	covidence-doi	9262928	Multicenter study of the Lactational Amenorrhea Method (LAM): II. Acceptability, utility, and policy implications	V HIGHT LAUKARAN, M H LABBOK, A E PETERSON, V FLETCHER, H VON HERTZEN, P F VAN LOOK	Hight-Laukaran V, Labbok MH, Peterson AE, Fletcher V, von Hertzen H, Van Look PF. Multicenter study of the Lactational Amenorrhea Method (LAM): II. Acceptability, utility, and policy implications. Contraception. 1997;55(6):337-346. doi:10.1016/s0010-7824(97)00041-3	Contraception	1997		10.1016/s0010-7824(97)00041-3	Prirmary data	['Adult', 'Amenorrhea / physiopathology', 'Contraception / methods', 'Contraception / statistics & numerical data', 'Cross-Cultural Comparison', 'Cultural Characteristics', 'Family Planning Services / methods', 'Family Planning Services / statistics & numerical data', 'Female', 'Humans', 'Lactation / physiology', 'Patient Satisfaction / statistics & numerical data', 'Prospective Studies', 'Religi…	9262928	0	Abstract A multicenter study of the Lactational Amenorrhea Method (LAM) was carried out to determine acceptability, satisfaction, and utilization in 10 different populations, and to confirm the efficacy of the method. Efficacy data are presented in a companion paper. A protocol was designed at the Institute for Reproductive Health (IRH), Department of Obstetrics and Gynecology, Georgetown Univers…	Yes				Include	6	0	6	0	0	0	6	0	0	7396	P F VAN LOOK	[]	6	9262928	FALSE	LOOK	P	P LOOK	PAUL F A VAN LOOK	PAUL F A VAN LOOK, PAUL VAN LOOK, PAUL F VAN LOOK, P F VAN LOOK, PAUL FA VAN LOOK, P VAN LOOK	6	[]	male	constant	z No country reported
9863822	Emergency contraception with levonorgestrel or the Yuzpe regimen. Task Force on Postovulatory Methods of Fertility Regulation	Has HRP authors	HRPPublicationsDatabase_UpdateDecember2014	9863822	Emergency contraception with levonorgestrel or the Yuzpe regimen. Task Force on Postovulatory Methods of Fertility Regulation	H VON HERTZEN, G PIAGGIO, P F VAN LOOK	von Hertzen H, Piaggio G, Van Look PF. Emergency contraception with levonorgestrel or the Yuzpe regimen. Task Force on Postovulatory Methods of Fertility Regulation. Lancet. 1998;352(9144):1939. doi:10.1016/s0140-6736(05)60440-0	Lancet (London, England)	1998		10.1016/s0140-6736(05)60440-0	Other	['Contraceptives, Postcoital, Synthetic', 'Female', 'Humans', 'Levonorgestrel', 'Time Factors']	9863822	0		Yes	GILDA PIAGGIO, HELENA VON HERTZEN, PAUL F A VAN LOOK			Include	3	0	3	0	0	0	3	0	0	35398	P F VAN LOOK	[]	3	9863822	FALSE	LOOK	P	P LOOK	PAUL F A VAN LOOK	PAUL F A VAN LOOK, PAUL VAN LOOK, PAUL F VAN LOOK, P F VAN LOOK, PAUL FA VAN LOOK, P VAN LOOK	6	[]	male	constant	z No country reported
10073517	Timing of emergency contraception with levonorgestrel or the Yuzpe regimen	Has HRP authors	HRPPublicationsDatabase_UpdateDecember2014	10073517	Timing of emergency contraception with levonorgestrel or the Yuzpe regimen. Task Force on Postovulatory Methods of Fertility Regulation	G PIAGGIO, H VON HERTZEN, D A GRIMES, P F VAN LOOK	Piaggio G, von Hertzen H, Grimes DA, Van Look PF. Timing of emergency contraception with levonorgestrel or the Yuzpe regimen. Task Force on Postovulatory Methods of Fertility Regulation. Lancet. 1999;353(9154):721. doi:10.1016/s0140-6736(98)05718-3	Lancet (London, England)	1999		10.1016/s0140-6736(98)05718-3	Other	['Bias', 'Contraceptives, Oral, Combined', 'Contraceptives, Postcoital', 'Female', 'Humans', 'Levonorgestrel', 'Pregnancy', 'Randomized Controlled Trials as Topic', 'Time Factors']	10073517	0		Yes	GILDA PIAGGIO, HELENA VON HERTZEN, PAUL F A VAN LOOK			Include	4	0	4	0	0	0	4	0	0	37169	P F VAN LOOK	[]	4	10073517	FALSE	LOOK	P	P LOOK	PAUL F A VAN LOOK	PAUL F A VAN LOOK, PAUL VAN LOOK, PAUL F VAN LOOK, P F VAN LOOK, PAUL FA VAN LOOK, P VAN LOOK	6	[]	male	constant	z No country reported
10709894	Growth patterns of breastfed infants in seven countries	Has HRP authors	HRPPublicationsDatabase_UpdateDecember2014	10709894	Growth patterns of breastfed infants in seven countries	WHO WORKING GROUP ON THE GROWTH REFERENCE PROTOCOL, WHO TASK FORCE ON METHODS FOR THE NATURAL REGULATION OF FERTILITY	WHO Working Group on the Growth Reference Protocol; WHO Task Force on Methods for the Natural Regulation of Fertility. Growth patterns of breastfed infants in seven countries. Acta Paediatr. 2000;89(2):215-222. doi:10.1080/080352500750028861	Acta paediatrica (Oslo, Norway : 1992)	2000		10.1080/080352500750028861	Other	['Adult', 'Body Height', 'Body Weight', 'Breast Feeding', 'Child Development / physiology', 'Female', 'Growth / physiology', 'Humans', 'Infant', 'Infant, Newborn', 'Male', 'Monitoring, Physiologic / methods', 'Sensitivity and Specificity', 'Sex Distribution', 'Socioeconomic Factors', 'World Health Organization']	10709894	0	Abstract An international effort is underway to develop a new international growth reference for assessing the growth of young children, especially breastfed infants who appear to falter relative to the currently recommended National Center for Health Statistics/World Health Organization reference. While limited data from high socioeconomic status children from different parts of the world sugges…	Yes	ALAIN PINOL, HELENA VON HERTZEN, PAUL F A VAN LOOK			Include	2	2	0	26	0	26	2	2	0	29362	P F VAN LOOK	[]	0	10709894	FALSE	LOOK	P	P LOOK	PAUL F A VAN LOOK	PAUL F A VAN LOOK, PAUL VAN LOOK, PAUL F VAN LOOK, P F VAN LOOK, PAUL FA VAN LOOK, P VAN LOOK	6	[]	male	constant	z No country reported
Multicenter study of the lactational amenorrhea method (LAM) III: effectiveness duration and satisfaction with reduced client-provider contact	Multicenter study of the lactational amenorrhea method (LAM) III: effectiveness duration and satisfaction with reduced client-provider contact	Has HRP authors	HRPPublicationsDatabase_UpdateDecember2014	11172792	Multicenter study of the lactational amenorrhea method (LAM) III: effectiveness, duration, and satisfaction with reduced client-provider contact	A E PETERSON, R PEŔEZ ESCAMILLA, M H LABBOK, V HIGHT, H VON HERTZEN, P VAN LOOK	Peterson AE, Peŕez-Escamilla R, Labbok MH, Hight V, von Hertzen H, Van Look P. Multicenter study of the lactational amenorrhea method (LAM) III: effectiveness, duration, and satisfaction with reduced client-provider contact. Contraception. 2000;62(5):221-230. doi:10.1016/s0010-7824(00)00171-2	Contraception	2000		10.1016/s0010-7824(00)00171-2	Other	['Adult', 'Amenorrhea', 'Birth Intervals', 'Contraception / methods', 'Cross-Cultural Comparison', 'Family Planning Services / methods', 'Female', 'Fertility', 'Follow-Up Studies', 'Health Knowledge, Attitudes, Practice', 'Humans', 'Lactation', 'Life Tables', 'Patient Satisfaction', 'Pregnancy', 'Prospective Studies', 'Religion', 'Time Factors']	Multicenter study of the lactational amenorrhea method (LAM) III: effectiveness duration and satisfaction with reduced client-provider contact	0	Abstract The objective of this effort was to assess the use and efficacy of the Lactational Amenorrhea Method (LAM) with reduced numbers of client-provider contacts. A co-sponsored multicenter study of LAM was performed to test the efficacy and acceptability of the method under "post-marketing" conditions, with investigator-initiated contact occurring only twice: at the time of intake and then ag…	Yes	HELENA VON HERTZEN, PAUL F A VAN LOOK			Include	6	0	6	0	0	0	6	0	0	37455	P VAN LOOK	[]	6	11172792	FALSE	LOOK	P	P LOOK	PAUL F A VAN LOOK	PAUL F A VAN LOOK, PAUL VAN LOOK, PAUL F VAN LOOK, P F VAN LOOK, PAUL FA VAN LOOK, P VAN LOOK	6	[]	male	constant	z No country reported
12295553	Demographic aspects of induced abortion. Mini-symposium: Therapeutic abortion	Has HRP authors	HRPPublicationsDatabase_UpdateDecember2014	12295553	Demographic aspects of induced abortion. Mini-symposium: Therapeutic abortion	P F VAN LOOK, H VON HERTZEN	Van Look PF, Von Hertzen H. Demographic aspects of induced abortion. Mini-symposium: Therapeutic abortion. Curr Obstet Gynaecol. 1993;3:2-10. doi:10.1016/0957-5847(93)90055-t	Current obstetrics & gynaecology	1993		10.1016/0957-5847(93)90055-t	Secondary data	['Abortion Applicants', 'Abortion, Induced', 'Demography', 'Family Planning Services', 'Incidence', 'Research', 'Research Design']	12295553	0	Abstract PIP: This article reviews the incidence of abortion and some of the factors that contribute to differences in the use of abortion between countries and between different population groups within the same country. Liberalization of abortion started in Europe in the 1930s and continues today. Currently, some 63% of the world's people live in countries where abortion is available on request…	Yes	HELENA VON HERTZEN, PAUL F A VAN LOOK			Include	2	0	2	0	0	0	2	0	0	35260	P F VAN LOOK	['SPECIAL PROGRAMME OF RESEARCH WORLD HEALTH ORGANIZATION GENEVA SWITZERLAND.']	1	12295553	FALSE	LOOK	P	P LOOK	PAUL F A VAN LOOK	PAUL F A VAN LOOK, PAUL VAN LOOK, PAUL F VAN LOOK, P F VAN LOOK, PAUL FA VAN LOOK, P VAN LOOK	6	[]	male	constant	z No country reported
15714393	Antiprogestins for contraception?	Included by VB	covidence-doi	15714393	Antiprogestins for contraception?	HELENA VON HERTZEN, PAUL F A VAN LOOK	von Hertzen H, Van Look PF. Antiprogestins for contraception?. Semin Reprod Med. 2005;23(1):92-100. doi:10.1055/s-2005-864037	Seminars in reproductive medicine	2005		10.1055/s-2005-864037	Secondary data	['Abortifacient Agents / pharmacology', 'Animals', 'Contraception / methods', 'Drug Administration Schedule', 'Female', 'Fertility / drug effects', 'Hormone Antagonists / administration & dosage', 'Hormone Antagonists / adverse effects', 'Hormone Antagonists / pharmacology', 'Humans', 'Luteal Phase', 'Menstruation Disturbances / chemically induced', 'Progestins / antagonists & inhibitors']	15714393	0	Abstract Antiprogestins could be a very promising group of compounds for contraception because they counteract the effects of progesterone, a key hormone for normal reproductive functioning. Great efforts have therefore been devoted to testing various ways of using these compounds for family planning. Most of this work has involved mifepristone; other antiprogestins have not been available for tr…	Yes				Include	2	0	2	0	0	0	2	0	0	8126	PAUL F A VAN LOOK	[]	2	15714393	FALSE	LOOK	P	P LOOK	PAUL F A VAN LOOK	PAUL F A VAN LOOK, PAUL VAN LOOK, PAUL F VAN LOOK, P F VAN LOOK, PAUL FA VAN LOOK, P VAN LOOK	6	[]	male	constant	z No country reported
16581405	WHO analysis of causes of maternal death: a systematic review.	Included by VB	covidence-doi	16581405	WHO analysis of causes of maternal death: a systematic review	KHALID S KHAN, DANIEL WOJDYLA, LALE SAY, A METIN GÜLMEZOGLU, PAUL FA VAN LOOK	Khan KS, Wojdyla D, Say L, Gülmezoglu AM, Van Look PF. WHO analysis of causes of maternal death: a systematic review. Lancet. 2006;367(9516):1066-1074. doi:10.1016/S0140-6736(06)68397-9	Lancet (London, England)	2006		10.1016/S0140-6736(06)68397-9	Secondary data	['Abortion, Induced / adverse effects', 'Databases, Factual', 'Developing Countries', 'Female', 'Global Health', 'Hemorrhage / complications', 'Humans', 'Hypertension / complications', 'Maternal Mortality', 'Population Surveillance / methods', 'Pregnancy', 'Prevalence', 'Sepsis / complications']	16581405	1	Abstract Background: The reduction of maternal deaths is a key international development goal. Evidence-based health policies and programmes aiming to reduce maternal deaths need reliable and valid information. We undertook a systematic review to determine the distribution of causes of maternal deaths. Methods: We selected datasets using prespecified criteria, and recorded dataset characteristics…	Yes				Include	5	0	5	0	0	0	5	0	0	8441	PAUL FA VAN LOOK	['DEPARTMENT OF REPRODUCTIVE HEALTH AND RESEARCH (RHR) WORLD HEALTH ORGANIZATION (WHO) GENEVA SWITZERLAND.']	5	16581405	FALSE	LOOK	P	P LOOK	PAUL F A VAN LOOK	PAUL F A VAN LOOK, PAUL VAN LOOK, PAUL F VAN LOOK, P F VAN LOOK, PAUL FA VAN LOOK, P VAN LOOK	6	['SWITZERLAND']	male	constant	SWITZERLAND	Switzerland	CH	CHE
17084760	Sexual and reproductive health: a matter of life and death	Has HRP authors	HRPPublicationsDatabase_UpdateDecember2014	17084760	Sexual and reproductive health: a matter of life and death	ANNA GLASIER, A METIN GÜLMEZOGLU, GEORGE P SCHMID, CLAUDIA GARCIA MORENO, PAUL F A VAN LOOK	Glasier A, Gülmezoglu AM, Schmid GP, Moreno CG, Van Look PF. Sexual and reproductive health: a matter of life and death. Lancet. 2006;368(9547):1595-1607. doi:10.1016/S0140-6736(06)69478-6	Lancet (London, England)	2006		10.1016/S0140-6736(06)69478-6	Other	['Abortion, Criminal / mortality', 'Abortion, Criminal / statistics & numerical data', 'Adolescent', 'Adult', 'Congresses as Topic', 'Egypt', 'Family Planning Services', 'Female', 'Humans', 'Male', 'Maternal Mortality', 'Pregnancy', 'Pregnancy Complications / epidemiology', 'Pregnancy Complications / mortality', 'Reproductive Medicine / statistics & numerical data', 'Reproductive Medicine / trend…	17084760	0	Abstract Despite the call for universal access to reproductive health at the 4th International Conference on Population and Development in Cairo in 1994, sexual and reproductive health was omitted from the Millennium Development Goals and remains neglected (panel 1). Unsafe sex is the second most important risk factor for disability and death in the world's poorest communities and the ninth most …	Yes	AHMET METIN GULMEZOGLU, PAUL F A VAN LOOK			Include	5	0	5	0	0	0	5	0	0	29747	PAUL F A VAN LOOK	['DEPARTMENT OF REPRODUCTIVE HEALTH AND RESEARCH (RHR) WORLD HEALTH ORGANIZATION (WHO) GENEVA SWITZERLAND.']	5	17084760	FALSE	LOOK	P	P LOOK	PAUL F A VAN LOOK	PAUL F A VAN LOOK, PAUL VAN LOOK, PAUL F VAN LOOK, P F VAN LOOK, PAUL FA VAN LOOK, P VAN LOOK	6	['SWITZERLAND']	male	constant	SWITZERLAND	Switzerland	CH	CHE
10.1111/j.1365-3016.2007.00786.x	Rates of caesarean section: analysis of global, regional and national estimates	Included by VB	VB_reports_screened	17302638	Rates of caesarean section: analysis of global, regional and national estimates	ANA P BETRÁN, MARIO MERIALDI, JEREMY A LAUER, WANG BING SHUN, JANE THOMAS, PAUL VAN LOOK, MARSDEN WAGNER	Betrán AP, Merialdi M, Lauer JA, et al. Rates of caesarean section: analysis of global, regional and national estimates. Paediatr Perinat Epidemiol. 2007;21(2):98-113. doi:10.1111/j.1365-3016.2007.00786.x	Paediatric and perinatal epidemiology	2007		10.1111/j.1365-3016.2007.00786.x	Secondary data	['Cesarean Section / statistics & numerical data', 'Female', 'Global Health', 'Health Personnel / statistics & numerical data', 'Humans', 'Infant', 'Infant Mortality', 'Midwifery / statistics & numerical data', 'Needs Assessment / statistics & numerical data', 'Pregnancy', 'Socioeconomic Factors']	10.1111/j.1365-3016.2007.00786.x	0	Abstract Rates of caesarean section are of concern in both developed and developing countries. We set out to estimate the proportion of births by caesarean section (CS) at national, regional and global levels, describe regional and subregional patterns and correlate rates with other reproductive health indicators. We analysed nationally representative data available from surveys or vital registra…	Yes				Include	7	0	7	0	0	0	7	0	0	598	PAUL VAN LOOK	[]	6	17302638	FALSE	LOOK	P	P LOOK	PAUL F A VAN LOOK	PAUL F A VAN LOOK, PAUL VAN LOOK, PAUL F VAN LOOK, P F VAN LOOK, PAUL FA VAN LOOK, P VAN LOOK	6	[]	male	constant	z No country reported
10.1016/j.ijgo.2008.08.024	Cesarean delivery surveillance system at a maternity hospital in Kabul, Afghanistan	Included by VB	VB_reports_screened	18926535	Cesarean delivery surveillance system at a maternity hospital in Kabul, Afghanistan	THARANI KANDASAMY, MARIO MERIALDI, RICHARD J GUIDOTTI, ANA P BETRÁN, JENNIFER HARRIS REQUEJO, FARIMA HAKIMI, PAUL F VAN LOOK, F KAKAR	Kandasamy T, Merialdi M, Guidotti RJ, et al. Cesarean delivery surveillance system at a maternity hospital in Kabul, Afghanistan. Int J Gynaecol Obstet. 2009;104(1):14-17. doi:10.1016/j.ijgo.2008.08.024	International journal of gynaecology and obstetrics: the official organ of the International Federation of Gynaecology and Obstetrics	2009		10.1016/j.ijgo.2008.08.024	Prirmary data	['Afghanistan / epidemiology', 'Cesarean Section / statistics & numerical data', 'Female', 'Hospitals, Maternity / statistics & numerical data', 'Humans', 'Medical Audit', 'Obstetric Labor Complications / mortality', 'Population Surveillance', 'Pregnancy', 'Stillbirth / epidemiology']	10.1016/j.ijgo.2008.08.024	0	Abstract Objective: To use an active facility-based maternal and newborn surveillance system to describe cesarean delivery practices and outcomes in a resource-poor setting. Methods: Using data from operating room logbooks, 392 cesarean deliveries were evaluated between April 1 and June 30 2006 at a large public maternity hospital in Kabul, Afghanistan. Results: The perinatal mortality rate was 8…	Yes				Include	8	0	8	0	0	0	8	0	0	786	PAUL F VAN LOOK	[]	7	18926535	FALSE	LOOK	P	P LOOK	PAUL F A VAN LOOK	PAUL F A VAN LOOK, PAUL VAN LOOK, PAUL F VAN LOOK, P F VAN LOOK, PAUL FA VAN LOOK, P VAN LOOK	6	[]	male	constant	z No country reported
10.1080/14767050802464510	Monitoring perinatal outcomes in hospitals in Kabul, Afghanistan: The first step of a quality assurance process	Included by VB	VB_reports_screened	19085622	Monitoring perinatal outcomes in hospitals in Kabul, Afghanistan: The first step of a quality assurance process	RICHARD J GUIDOTTI, THARANI KANDASAMY, ANA PILAR BETRÁN, MARIO MERIALDI, FARIMA HAKIMI, PAUL VAN LOOK, FAIZULLAH KAKAR	Guidotti RJ, Kandasamy T, Betrán AP, et al. Monitoring perinatal outcomes in hospitals in Kabul, Afghanistan: The first step of a quality assurance process. J Matern Fetal Neonatal Med. 2009;22(4):285-292. doi:10.1080/14767050802464510	The journal of maternal-fetal & neonatal medicine : the official journal of the European Association of Perinatal Medicine, the Federation of Asia and Oceania Perinatal Societies, the International Society of Perinatal Obstetricians	2009		10.1080/14767050802464510	Prirmary data	['Afghanistan', 'Birth Weight', 'Delivery, Obstetric / statistics & numerical data', 'Developing Countries', 'Female', 'Hospitals, Public / statistics & numerical data', 'Humans', 'Infant, Newborn', 'Perinatal Mortality', 'Pregnancy', 'Quality Assurance, Health Care', 'Risk Factors']	10.1080/14767050802464510	0	Abstract Objective: Afghanistan is one of the countries with highest maternal and perinatal mortality in the world. Lack of reliable data, however, makes it difficult to select and prioritise the interventions that would be most cost effective. To gain some evidence, we review and analyse perinatal outcomes in facilities in Kabul and examine the role of patient risk and clinical practice factors.…	Yes				Include	7	0	7	0	0	0	7	0	0	902	PAUL VAN LOOK	[]	6	19085622	FALSE	LOOK	P	P LOOK	PAUL F A VAN LOOK	PAUL F A VAN LOOK, PAUL VAN LOOK, PAUL F VAN LOOK, P F VAN LOOK, PAUL FA VAN LOOK, P VAN LOOK	6	[]	male	constant	z No country reported
10.2471/blt.08.059394	Strengthening the linkages between sexual and reproductive health and HIV: a call for papers	Included by VB	VB_reports_screened	19142286	Strengthening the linkages between sexual and reproductive health and HIV: a call for papers	MANJULA LUSTI NARASIMHAN, PAUL VAN LOOK	Lusti-Narasimhan M, Van Look P. Strengthening the linkages between sexual and reproductive health and HIV: a call for papers. Bull World Health Organ. 2008;86(12):911. doi:10.2471/blt.08.059394	Bulletin of the World Health Organization	2008	PMC2649587	10.2471/blt.08.059394	Other	['Global Health', 'HIV Infections / epidemiology', 'HIV Infections / prevention & control', 'Health Promotion / statistics & numerical data', 'Health Services Research', 'Humans', 'Public Health / statistics & numerical data', 'Reproductive Health Services / statistics & numerical data', 'Social Marketing', "Women's Health Services / statistics & numerical data"]	10.2471/blt.08.059394	0		Yes				Include	2	0	2	0	0	0	2	0	0	928	PAUL VAN LOOK	[]	2	19142286	FALSE	LOOK	P	P LOOK	PAUL F A VAN LOOK	PAUL F A VAN LOOK, PAUL VAN LOOK, PAUL F VAN LOOK, P F VAN LOOK, PAUL FA VAN LOOK, P VAN LOOK	6	[]	male	constant	z No country reported
10.1111/j.1471-0528.2009.02158.x	World Health Organisation multicentre randomised trial of supplementation with vitamins C and E among pregnant women at high risk for pre-eclampsia in populations of low nutritional status from developing countries	Included by VB	covidence-doi	19432566	World Health Organisation multicentre randomised trial of supplementation with vitamins C and E among pregnant women at high risk for pre-eclampsia in populations of low nutritional status from developing countries	J VILLAR, M PURWAR, M MERIALDI, N ZAVALETA, N THI NHU NGOC, J ANTHONY, A DE GREEFF, L POSTON, A SHENNAN, WHO VITAMIN C AND VITAMIN E TRIAL GROUP	Villar J, Purwar M, Merialdi M, et al. World Health Organisation multicentre randomised trial of supplementation with vitamins C and E among pregnant women at high risk for pre-eclampsia in populations of low nutritional status from developing countries. BJOG. 2009;116(6):780-788. doi:10.1111/j.1471-0528.2009.02158.x	BJOG : an international journal of obstetrics and gynaecology	2009		10.1111/j.1471-0528.2009.02158.x	Prirmary data	['Adult', 'Ascorbic Acid / therapeutic use', 'Developing Countries', 'Dietary Supplements', 'Double-Blind Method', 'Female', 'Humans', 'Infant, Low Birth Weight', 'Infant, Newborn', 'Infant, Small for Gestational Age', 'Nutritional Status', 'Pre-Eclampsia / prevention & control', 'Pregnancy', 'Pregnancy Outcome', 'Prenatal Care / methods', 'Prenatal Nutritional Physiological Phenomena', 'Treatmen…	10.1111/j.1471-0528.2009.02158.x	0	Abstract Objective: To determine if vitamin C and E supplementation in high-risk pregnant women with low nutritional status reduces pre-eclampsia. Design: Multicentred, randomised, controlled, double-blinded trial. Setting: Antenatal care clinics and Hospitals in four countries. Population: Pregnant women between 14 and 22 weeks' gestation. Method: Randomised women received 1000 mg vitamin C and …	Yes				Include	10	1	9	60	0	60	10	1	0	9528	PAUL F A VAN LOOK	[]	0	19432566	FALSE	LOOK	P	P LOOK	PAUL F A VAN LOOK	PAUL F A VAN LOOK, PAUL VAN LOOK, PAUL F VAN LOOK, P F VAN LOOK, PAUL FA VAN LOOK, P VAN LOOK	6	[]	male	constant	z No country reported
10.2105/AJPH.2008.143578	Tackling health inequities in Chile: maternal, newborn, infant, and child mortality between 1990 and 2004	Included by VB	VB_reports_screened	19443831	Tackling health inequities in Chile: maternal, newborn, infant, and child mortality between 1990 and 2004	ROGELIO GONZALEZ, JENNIFER HARRIS REQUEJO, JYH KAE NIEN, MARIO MERIALDI, FLAVIA BUSTREO, ANA PILAR BETRAN, CHILE MATERNAL NEWBORN AND CHILD HEALTH WRITING GROUP	Gonzalez R, Requejo JH, Nien JK, et al. Tackling health inequities in Chile: maternal, newborn, infant, and child mortality between 1990 and 2004. Am J Public Health. 2009;99(7):1220-1226. doi:10.2105/AJPH.2008.143578	American journal of public health	2009	PMC2696659	10.2105/AJPH.2008.143578	Prirmary data	['Chi-Square Distribution', 'Child Mortality / trends', 'Child, Preschool', 'Chile / epidemiology', 'Female', 'Humans', 'Infant', 'Infant Mortality / trends', 'Infant, Newborn', 'Male', 'Maternal Mortality / trends', 'Risk Factors', 'Socioeconomic Factors']	10.2105/AJPH.2008.143578	0	Abstract Objectives: We analyzed trends in maternal, newborn, and child mortality in Chile between 1990 and 2004, after the introduction of national interventions and reforms, and examined associations between trends and interventions. Methods: Data were provided by the Chilean Ministry of Health on all pregnancies between 1990 and 2004 (approximately 4,000,000). We calculated yearly maternal mor…	Yes				Include	7	1	6	16	0	16	7	1	0	1079	PAUL F VAN LOOK	[]	0	19443831	FALSE	LOOK	P	P LOOK	PAUL F A VAN LOOK	PAUL F A VAN LOOK, PAUL VAN LOOK, PAUL F VAN LOOK, P F VAN LOOK, PAUL FA VAN LOOK, P VAN LOOK	6	[]	male	constant	z No country reported
Effects of calcium supplementation on uteroplacental and fetoplacental blood flow in low-calcium-intake mothers: a randomized controlled trial 2	Effects of calcium supplementation on uteroplacental and fetoplacental blood flow in low-calcium-intake mothers: a randomized controlled trial 2	Has HRP authors	HRPPublicationsDatabase_UpdateDecember2014	19716540	Effects of calcium supplementation on uteroplacental and fetoplacental blood flow in low-calcium-intake mothers: a randomized controlled trial	GUILLERMO CARROLI, MARIO MERIALDI, DANIEL WOJDYLA, EDGARDO ABALOS, LIANA CAMPODONICO, SHIH ERN YAO, ROGELIO GONZALEZ, RUSSELL DETER, MARSHALL LINDHEIMER, PAUL VAN LOOK	Carroli G, Merialdi M, Wojdyla D, et al. Effects of calcium supplementation on uteroplacental and fetoplacental blood flow in low-calcium-intake mothers: a randomized controlled trial. Am J Obstet Gynecol. 2010;202(1):45.e1-45.e459. doi:10.1016/j.ajog.2009.07.037	American journal of obstetrics and gynecology	2010		10.1016/j.ajog.2009.07.037	Other	['Adolescent', 'Adult', 'Calcium, Dietary / administration & dosage', 'Dietary Supplements', 'Female', 'Fetus / physiology', 'Humans', 'Laser-Doppler Flowmetry', 'Placenta / blood supply', 'Placenta / diagnostic imaging', 'Pregnancy', 'Regional Blood Flow / drug effects', 'Ultrasonography, Doppler', 'Ultrasonography, Prenatal', 'Uterus / blood supply', 'Uterus / diagnostic imaging', 'Vascular Res…	Effects of calcium supplementation on uteroplacental and fetoplacental blood flow in low-calcium-intake mothers: a randomized controlled trial 2	0	Abstract Objective: We postulated that calcium supplementation of calcium-deficient pregnant women would lower vascular resistance in uteroplacental and fetoplacental circulations. Study design: Pulsatility index (PI) and resistance index (RI) (uterine and umbilical arteries) and presence of bilateral uterine artery diastolic notching were assessed by Doppler ultrasound between 20-36 weeks' gesta…	Yes	MARIO MERIALDI, PAUL F A VAN LOOK			Include	10	0	10	0	0	0	10	0	0	31741	PAUL VAN LOOK	[]	10	19716540	FALSE	LOOK	P	P LOOK	PAUL F A VAN LOOK	PAUL F A VAN LOOK, PAUL VAN LOOK, PAUL F VAN LOOK, P F VAN LOOK, PAUL FA VAN LOOK, P VAN LOOK	6	[]	male	constant	z No country reported
Is there evidence for tripling the dose of 200 mg mifepristone for medical abortion?	Is there evidence for tripling the dose of 200 mg mifepristone for medical abortion?	Has HRP authors	HRPPublicationsDatabase_UpdateDecember2014	20159186	Is there evidence for tripling the dose of 200 mg mifepristone for medical abortion?	GILDA PIAGGIO, PAUL VAN LOOK, HELENA VON HERTZEN, KRISTINA GEMZELL, OSKARI HEIKINHEIMO, ALLAN TEMPLETON	Piaggio G, Van Look P, von Hertzen H, Gemzell K, Heikinheimo O, Templeton A. Is there evidence for tripling the dose of 200 mg mifepristone for medical abortion?. Contraception. 2010;81(3):265. doi:10.1016/j.contraception.2009.10.005	Contraception	2010		10.1016/j.contraception.2009.10.005	Other	['Abortifacient Agents, Steroidal / administration & dosage', 'Abortion, Induced / methods', 'Female', 'Humans', 'Mifepristone / administration & dosage', 'Pregnancy']	Is there evidence for tripling the dose of 200 mg mifepristone for medical abortion?	0		Yes	GILDA PIAGGIO, HELENA VON HERTZEN, PAUL F A VAN LOOK			Include	6	0	6	0	0	0	6	0	0	37171	PAUL VAN LOOK	[]	2	20159186	FALSE	LOOK	P	P LOOK	PAUL F A VAN LOOK	PAUL F A VAN LOOK, PAUL VAN LOOK, PAUL F VAN LOOK, P F VAN LOOK, PAUL FA VAN LOOK, P VAN LOOK	6	[]	male	constant	z No country reported
10.2471/BLT.08.062554	The worldwide incidence of preterm birth: a systematic review of maternal mortality and morbidity	Included by VB	VB_reports_screened	20428351	The worldwide incidence of preterm birth: a systematic review of maternal mortality and morbidity	STACY BECK, DANIEL WOJDYLA, LALE SAY, ANA PILAR BETRAN, MARIO MERIALDI, JENNIFER HARRIS REQUEJO, CRAIG RUBENS, RAMKUMAR MENON, PAUL F A VAN LOOK	Beck S, Wojdyla D, Say L, et al. The worldwide incidence of preterm birth: a systematic review of maternal mortality and morbidity. Bull World Health Organ. 2010;88(1):31-38. doi:10.2471/BLT.08.062554	Bulletin of the World Health Organization	2010	PMC2802437	10.2471/BLT.08.062554	Secondary data	['Developed Countries / statistics & numerical data', 'Developing Countries / statistics & numerical data', 'Global Health', 'Health Surveys', 'Humans', 'Incidence', 'Maternal Mortality', 'Premature Birth / epidemiology', "Women's Health"]	10.2471/BLT.08.062554	1	Abstract in English, French, Spanish, Arabic Objective: To analyse preterm birth rates worldwide to assess the incidence of this public health problem, map the regional distribution of preterm births and gain insight into existing assessment strategies. Methods: Data on preterm birth rates worldwide were extracted during a previous systematic review of published and unpublished data on maternal m…	Yes				Include	9	0	9	0	0	0	9	0	0	565	PAUL F A VAN LOOK	[]	9	20428351	FALSE	LOOK	P	P LOOK	PAUL F A VAN LOOK	PAUL F A VAN LOOK, PAUL VAN LOOK, PAUL F VAN LOOK, P F VAN LOOK, PAUL FA VAN LOOK, P VAN LOOK	6	[]	male	constant	z No country reported
Tracking maternal mortality declines in Mongolia between 1992 and 2007: the importance of collaboration 1	Tracking maternal mortality declines in Mongolia between 1992 and 2007: the importance of collaboration 1	Has HRP authors	HRPPublicationsDatabase_UpdateDecember2014	20428386	Tracking maternal mortality declines in Mongolia between 1992 and 2007: the importance of collaboration	BUYANJARGAL YADAMSUREN, MARIO MERIALDI, ISHNYAM DAVAADORJ, JENNIFER HARRIS REQUEJO, ANA PILAR BETRÁN, ASIMA AHMAD, PAGVAJAV NYMADAWA, TUDEVDORJ ERKHEMBAATAR, DELIA BARCELONA, KATHERINE BA THIKE, ROBERT J HAGAN, RICHARD PRADO, WOLF WAGNER, SEDED KHISHGEE, TSERENDORJ SODNOMPIL, BAATAR TSEDMAA, BALDAN JAV, SALIK R GOVIND, GENDEN PUREVSUREN, BALDAN TSEVELMAA, BAYARAA SOYOLTUYA, BROOKE R JOHNSON, PETE…	Yadamsuren B, Merialdi M, Davaadorj I, et al. Tracking maternal mortality declines in Mongolia between 1992 and 2007: the importance of collaboration. Bull World Health Organ. 2010;88(3):192-198. doi:10.2471/BLT.08.061747	Bulletin of the World Health Organization	2010	PMC2828782	10.2471/BLT.08.061747	Secondary data	['Databases as Topic', 'Female', 'Humans', 'Maternal Mortality / trends', 'Mongolia / epidemiology']	Tracking maternal mortality declines in Mongolia between 1992 and 2007: the importance of collaboration 1	0	Abstract in English, French, Spanish, Arabic Objective: To describe the declining trend in maternal mortality observed in Mongolia from 1992 to 2007 and its acceleration after 2001 following implementation of the Maternal Mortality Reduction Strategy by the Ministry of Health and other partners. Methods: We performed a descriptive analysis of maternal mortality data collected through Mongolia's v…	Yes	ANA PILAR BETRAN, BROOKE RONALD JOHNSON, MARIO MERIALDI, PAUL F A VAN LOOK			Include	25	0	25	0	0	0	25	0	0	34850	PAUL FA VAN LOOK	[]	24	20428386	FALSE	LOOK	P	P LOOK	PAUL F A VAN LOOK	PAUL F A VAN LOOK, PAUL VAN LOOK, PAUL F VAN LOOK, P F VAN LOOK, PAUL FA VAN LOOK, P VAN LOOK	6	[]	male	constant	z No country reported
10.1016/S0140-6736(12)61025-3	40 years of innovation in sexual and reproductive health	Included by VB	VB_reports_screened	22920740	40 years of innovation in sexual and reproductive health	MICHAEL T MBIZVO, CATHERINE D'ARCANGUES, PAUL F A VAN LOOK, GIUSEPPE BENAGIANO	Mbizvo MT, d'Arcangues C, Van Look PF, Benagiano G. 40 years of innovation in sexual and reproductive health. Lancet. 2012;380(9843):705-706. doi:10.1016/S0140-6736(12)61025-3	Lancet (London, England)	2012		10.1016/S0140-6736(12)61025-3	Descripitve/Opinions/Methods	['Global Health / trends', 'Humans', 'Program Development', 'Reproductive Health / trends', 'Sexology / trends']	10.1016/S0140-6736(12)61025-3	0		Yes				Include	4	0	4	0	0	0	4	0	0	3056	PAUL F A VAN LOOK	[]	3	22920740	FALSE	LOOK	P	P LOOK	PAUL F A VAN LOOK	PAUL F A VAN LOOK, PAUL VAN LOOK, PAUL F VAN LOOK, P F VAN LOOK, PAUL FA VAN LOOK, P VAN LOOK	6	[]	male	constant	z No country reported
10.1016/j.contraception.2016.05.015	Moving towards the goals of FP2020-classifying contraceptives	Included by VB	covidence-doi	27287693	Moving towards the goals of FP2020 - classifying contraceptives	MARIO PHILIP R FESTIN, JAMES KIARIE, JULIE SOLO, JEFFREY SPIELER, SHAWN MALARCHER, PAUL F A VAN LOOK, MARLEEN TEMMERMAN	Festin MP, Kiarie J, Solo J, et al. Moving towards the goals of FP2020 - classifying contraceptives. Contraception. 2016;94(4):289-294. doi:10.1016/j.contraception.2016.05.015	Contraception	2016	PMC5032916	10.1016/j.contraception.2016.05.015	Descripitve/Opinions/Methods	['Consensus', 'Contraception / classification', 'Contraception / methods', 'Contraceptive Agents / classification', 'Contraceptive Devices / classification', 'Family Planning Services', 'Female', 'Humans', 'Internationality', 'Male', 'Pregnancy', 'Reproductive Health']	10.1016/j.contraception.2016.05.015	0	Abstract With the renewed focus on family planning, a clear and transparent understanding is needed for the consistent classification of contraceptives, especially in the commonly used modern/traditional system. The World Health Organization Department of Reproductive Health and Research and the United States Agency for International Development (USAID) therefore convened a technical consultation…	Yes				Include	7	0	7	0	0	0	7	0	0	10158	PAUL F A VAN LOOK	['INDEPENDENT CONSULTANT.']	6	27287693	FALSE	LOOK	P	P LOOK	PAUL F A VAN LOOK	PAUL F A VAN LOOK, PAUL VAN LOOK, PAUL F VAN LOOK, P F VAN LOOK, PAUL FA VAN LOOK, P VAN LOOK	6	[]	male	constant	z No country reported
1733433	Breast cancer and specific types of combined oral contraceptives. The WHO Collaborative Study of Neoplasia and Steroid Contraceptives	Unverified	HRPPublicationsDatabase_UpdateDecember2014	1733433	Breast cancer and specific types of combined oral contraceptives. The WHO Collaborative Study of Neoplasia and Steroid Contraceptives	D B THOMAS, E A NOONAN	Thomas DB, Noonan EA. Breast cancer and specific types of combined oral contraceptives. The WHO Collaborative Study of Neoplasia and Steroid Contraceptives. Br J Cancer. 1992;65(1):108-113. doi:10.1038/bjc.1992.20	British journal of cancer	1992	PMC1977361	10.1038/bjc.1992.20	Prirmary data	['Breast Neoplasms / etiology', 'Case-Control Studies', 'Contraceptives, Oral, Combined', 'Estrogens', 'Female', 'Humans', 'Progestins', 'Risk Factors', 'Time Factors', 'World Health Organization']	1733433	0	Abstract Data on 2,754 cases and 18,565 controls from a multinational hospital-based, case-control study were analysed to determine whether observed associations between combined oral contraceptives and breast cancer are similar for oral contraceptives with varying types and doses of oestrogens and progestins. After stratifying on duration of use, risk was found to be increased in current and rec…	Yes		Meirick; Farley		Include	2	0	2	0	0	0	2	0	0	33566	D B THOMAS	['FRED HUTCHINSON CANCER RESEARCH CENTER SEATTLE WA 98104.']	1	1733433	FALSE	THOMAS	D	D THOMAS	D B THOMAS	D B THOMAS	1	['UNITED STATES OF AMERICA']	male	constant	UNITED STATES OF AMERICA	United States of America	US	USA
7861575	Depot medroxyprogesterone acetate and breast cancer. A pooled analysis of the World Health Organization and New Zealand studies	Has HRP authors	HRPPublicationsDatabase_UpdateDecember2014	7861575	Depot medroxyprogesterone acetate and breast cancer. A pooled analysis of the World Health Organization and New Zealand studies	D C SKEGG, E A NOONAN, C PAUL, G F SPEARS, O MEIRIK, D B THOMAS	Skegg DC, Noonan EA, Paul C, Spears GF, Meirik O, Thomas DB. Depot medroxyprogesterone acetate and breast cancer. A pooled analysis of the World Health Organization and New Zealand studies. JAMA. 1995;273(10):799-804. doi:10.1001/jama.273.10.799	JAMA	1995		10.1001/jama.273.10.799	Secondary data	['Adolescent', 'Adult', 'Breast Neoplasms / chemically induced', 'Breast Neoplasms / epidemiology', 'Delayed-Action Preparations', 'Female', 'Humans', 'Kenya', 'Logistic Models', 'Medroxyprogesterone Acetate / administration & dosage', 'Medroxyprogesterone Acetate / adverse effects', 'Mexico', 'Middle Aged', 'New Zealand', 'Risk Factors', 'Thailand', 'Time Factors', 'World Health Organization']	7861575	0	Abstract Background: Although depot medroxyprogesterone acetate (DMPA) (Depo-Provera) has now been approved for marketing as a contraceptive in the United States, there are still unresolved issues about the relation between DMPA and risk of breast cancer. The two substantial case-control studies of this association yielded similar but inconclusive results. Because their designs were compatible, t…	Yes	OLAV MEIRIK			Include	6	0	6	0	0	0	6	0	0	34252	D B THOMAS	[]	6	7861575	FALSE	THOMAS	D	D THOMAS	D B THOMAS	D B THOMAS	1	[]	male	constant	z No country reported
8610687	Prostitution condom use and invasive squamous cell cervical cancer in Thailand	Has HRP authors	HRPPublicationsDatabase_UpdateDecember2014	8610687	Prostitution, condom use, and invasive squamous cell cervical cancer in Thailand	D B THOMAS, R M RAY, T PARDTHAISONG, S CHUTIVONGSE, S KOETSAWANG, S SILPISORNKOSOL, P VIRUTAMASEN, W M CHRISTOPHERSON, J L MELNICK, O MEIRIK, T M FARLEY, G RIOTTON	Thomas DB, Ray RM, Pardthaisong T, et al. Prostitution, condom use, and invasive squamous cell cervical cancer in Thailand. Am J Epidemiol. 1996;143(8):779-786. doi:10.1093/oxfordjournals.aje.a008815	American journal of epidemiology	1996		10.1093/oxfordjournals.aje.a008815	Prirmary data	['Adult', 'Carcinoma, Squamous Cell / epidemiology', 'Carcinoma, Squamous Cell / etiology', 'Carcinoma, Squamous Cell / prevention & control', 'Case-Control Studies', 'Condoms / statistics & numerical data', 'Female', 'Humans', 'Interviews as Topic', 'Male', 'Middle Aged', 'Risk', 'Sex Work / statistics & numerical data', 'Sexually Transmitted Diseases / epidemiology', 'Surveys and Questionnaires…	8610687	0	Abstract Cervical cancer is probably caused by a sexually transmitted agent. A case-control study was conducted in three hospitals in Thailand to investigate further the role of male sexual behavior, particularly regarding sexual contacts with prostitutes, in the development of this disease. Data were obtained from interviews with 225 married women with invasive squamous cell cervical carcinoma a…	Yes	OLAV MEIRIK, TIMOTHY M M FARLEY			Include	12	0	12	0	0	0	12	0	0	33526	D B THOMAS	['FRED HUTCHINSON CANCER RESEARCH CENTER PROGRAM IN EPIDEMIOLOGY SEATTLE WA 98104 USA.']	1	8610687	FALSE	THOMAS	D	D THOMAS	D B THOMAS	D B THOMAS	1	['UNITED STATES OF AMERICA']	male	constant	UNITED STATES OF AMERICA	United States of America	US	USA
8686697	Oral contraceptives and invasive adenocarcinomas and adenosquamous carcinomas of the uterine cervix. The World Health Organization Collaborative Study of Neoplasia and Steroid Contraceptives	Unverified	HRPPublicationsDatabase_UpdateDecember2014	8686697	Oral contraceptives and invasive adenocarcinomas and adenosquamous carcinomas of the uterine cervix. The World Health Organization Collaborative Study of Neoplasia and Steroid Contraceptives	D B THOMAS, R M RAY	Thomas DB, Ray RM. Oral contraceptives and invasive adenocarcinomas and adenosquamous carcinomas of the uterine cervix. The World Health Organization Collaborative Study of Neoplasia and Steroid Contraceptives. Am J Epidemiol. 1996;144(3):281-289. doi:10.1093/oxfordjournals.aje.a008923	American journal of epidemiology	1996		10.1093/oxfordjournals.aje.a008923	Prirmary data	['Adenocarcinoma / chemically induced', 'Adenocarcinoma / epidemiology', 'Adult', 'Age Distribution', 'Carcinoma, Adenosquamous / chemically induced', 'Carcinoma, Adenosquamous / epidemiology', 'Case-Control Studies', 'Contraceptives, Oral / adverse effects', 'Female', 'Global Health', 'Humans', 'Logistic Models', 'Middle Aged', 'Risk Factors', 'Time Factors', 'Uterine Cervical Neoplasms / chemic…	8686697	0	Abstract Data from a hospital-based case-control study collected between 1979 and 1988 in 10 participating hospitals in eight countries were analyzed to determine whether use of combined oral contraceptives alters the risks of invasive adenocarcinomas and adenosquamous carcinomas of the uterine cervix. Information on prior use of oral contraceptives, suspected risk factors for cervical cancer, an…	Yes		Group authorship from WHO	Meirick; Farley; Holck	Include	2	0	2	0	0	0	2	0	0	33572	D B THOMAS	['PROGRAM IN EPIDEMIOLOGY FRED HUTCHINSON CANCER RESEARCH CENTER SEATTLE WA 98104 USA.']	1	8686697	FALSE	THOMAS	D	D THOMAS	D B THOMAS	D B THOMAS	1	['UNITED STATES OF AMERICA']	male	constant	UNITED STATES OF AMERICA	United States of America	US	USA
8968660	Intrauterine devices and endometrial cancer. The WHO Collaborative Study of Neoplasia and Steroid Contraceptives	Unverified	HRPPublicationsDatabase_UpdateDecember2014	8968660	Intrauterine devices and endometrial cancer. The WHO Collaborative Study of Neoplasia and Steroid Contraceptives	K A ROSENBLATT, D B THOMAS	Rosenblatt KA, Thomas DB. Intrauterine devices and endometrial cancer. The WHO Collaborative Study of Neoplasia and Steroid Contraceptives. Contraception. 1996;54(6):329-332. doi:10.1016/s0010-7824(96)00199-0	Contraception	1996		10.1016/s0010-7824(96)00199-0	Prirmary data	['Adult', 'Endometrial Neoplasms / etiology', 'Female', 'Humans', 'Intrauterine Devices / adverse effects', 'Risk Factors']	8968660	0	Abstract The relationship between intrauterine device (IUD) use and the development of endometrial cancer was assessed in data from seven countries that were collected between 1979 and 1988 for a multinational hospital-based case-control study. Two hundred twenty-six cases of endometrial cancer were compared with 1,529 controls matched for age, hospital, and year of interview. No significant asso…	Yes		Group authorship from WHO	Holck; Farley; Meirik	Include	2	0	2	0	0	0	2	0	0	33878	D B THOMAS	['FRED HUTCHINSON CANCER RESEARCH CENTER PROGRAM IN EPIDEMIOLOGY SEATTLE WA 98104 USA.']	2	8968660	FALSE	THOMAS	D	D THOMAS	D B THOMAS	D B THOMAS	1	['UNITED STATES OF AMERICA']	male	constant	UNITED STATES OF AMERICA	United States of America	US	USA
10906503	Tubal ligation and risk of cervical cancer. The World Health Organiztion Collaborative Study of Neoplasia and Steroid Contraceptives	Unverified	HRPPublicationsDatabase_UpdateDecember2014	10906503	Tubal ligation and risk of cervical cancer. The World Health Organiztion Collaborative Study of Neoplasia and Steroid Contraceptives	H LI, D B THOMAS	Li H, Thomas DB. Tubal ligation and risk of cervical cancer. The World Health Organiztion Collaborative Study of Neoplasia and Steroid Contraceptives. Contraception. 2000;61(5):323-328. doi:10.1016/s0010-7824(00)00111-6	Contraception	2000		10.1016/s0010-7824(00)00111-6	Prirmary data	['Adult', 'Carcinoma, Squamous Cell / etiology', 'Case-Control Studies', 'Contraceptives, Oral / adverse effects', 'Female', 'Humans', 'Papanicolaou Test', 'Pregnancy', 'Risk Factors', 'Sterilization, Tubal / adverse effects', 'Time Factors', 'Uterine Cervical Neoplasms / etiology', 'Vaginal Smears', 'World Health Organization']	10906503	0	Abstract Data from a hospital-based case-control study collected in eight countries were analyzed to determine whether tubal ligation alters risk of invasive squamous-cell cervical cancer. Study subjects included 2339 cases aged 22 to 64 years with newly diagnosed squamous cell cervical cancer in 10 participating medical centers, and 13,506 hospitalized controls matched on age and place of reside…	Yes		Group authorship, HRP authors		Include	2	0	2	0	0	0	2	0	0	35762	D B THOMAS	[]	2	10906503	FALSE	THOMAS	D	D THOMAS	D B THOMAS	D B THOMAS	1	[]	male	constant	z No country reported
12439712	Alcohol tobacco and breast cancer--collaborative reanalysis of individual data from 53 epidemiological studies including 58515 women with breast cancer and 95067 women without the disease	Has HRP authors	HRPPublicationsDatabase_UpdateDecember2014	12439712	Alcohol, tobacco and breast cancer--collaborative reanalysis of individual data from 53 epidemiological studies, including 58,515 women with breast cancer and 95,067 women without the disease	N HAMAJIMA, K HIROSE, K TAJIMA, T ROHAN, E E CALLE, C W HEATH JR, R J COATES, J M LIFF, R TALAMINI, N CHANTARAKUL, S KOETSAWANG, D RACHAWAT, A MORABIA, L SCHUMAN, W STEWART, M SZKLO, C BAIN, F SCHOFIELD, V SISKIND, P BAND, A J COLDMAN, R P GALLAGHER, T G HISLOP, P YANG, L M KOLONEL, A M Y NOMURA, J HU, K C JOHNSON, Y MAO, S DE SANJOSÉ, N LEE, P MARCHBANKS, H W ORY, H B PETERSON, H G WILSON, P A W…	Hamajima N, Hirose K, Tajima K, et al. Alcohol, tobacco and breast cancer--collaborative reanalysis of individual data from 53 epidemiological studies, including 58,515 women with breast cancer and 95,067 women without the disease. Br J Cancer. 2002;87(11):1234-1245. doi:10.1038/sj.bjc.6600596	British journal of cancer	2002	PMC2562507	10.1038/sj.bjc.6600596	Other	['Adult', 'Aged', 'Alcohol Drinking / adverse effects', 'Breast Neoplasms / epidemiology', 'Breast Neoplasms / etiology', 'Cardiovascular Diseases / etiology', 'Developing Countries', 'Epidemiologic Studies', 'Female', 'Humans', 'Incidence', 'Middle Aged', 'Risk Assessment', 'Smoking / adverse effects']	12439712	0	Abstract Alcohol and tobacco consumption are closely correlated and published results on their association with breast cancer have not always allowed adequately for confounding between these exposures. Over 80% of the relevant information worldwide on alcohol and tobacco consumption and breast cancer were collated, checked and analysed centrally. Analyses included 58,515 women with invasive breas…	Yes	OLAV MEIRIK, TIMOTHY M M FARLEY			Include	222	1	221	0	0	0	222	1	0	31003	D B THOMAS	[]	68	12439712	FALSE	THOMAS	D	D THOMAS	D B THOMAS	D B THOMAS	1	[]	male	constant	z No country reported
1733433	Breast cancer and specific types of combined oral contraceptives. The WHO Collaborative Study of Neoplasia and Steroid Contraceptives	Unverified	HRPPublicationsDatabase_UpdateDecember2014	1733433	Breast cancer and specific types of combined oral contraceptives. The WHO Collaborative Study of Neoplasia and Steroid Contraceptives	D B THOMAS, E A NOONAN	Thomas DB, Noonan EA. Breast cancer and specific types of combined oral contraceptives. The WHO Collaborative Study of Neoplasia and Steroid Contraceptives. Br J Cancer. 1992;65(1):108-113. doi:10.1038/bjc.1992.20	British journal of cancer	1992	PMC1977361	10.1038/bjc.1992.20	Prirmary data	['Breast Neoplasms / etiology', 'Case-Control Studies', 'Contraceptives, Oral, Combined', 'Estrogens', 'Female', 'Humans', 'Progestins', 'Risk Factors', 'Time Factors', 'World Health Organization']	1733433	0	Abstract Data on 2,754 cases and 18,565 controls from a multinational hospital-based, case-control study were analysed to determine whether observed associations between combined oral contraceptives and breast cancer are similar for oral contraceptives with varying types and doses of oestrogens and progestins. After stratifying on duration of use, risk was found to be increased in current and rec…	Yes		Meirick; Farley		Include	2	0	2	0	0	0	2	0	0	33567	E A NOONAN	[]	2	1733433	FALSE	NOONAN	E	E NOONAN	ELIZABETH NOONAN	ELIZABETH NOONAN, E NOONAN, E A NOONAN	3	[]	female	constant	z No country reported
7861575	Depot medroxyprogesterone acetate and breast cancer. A pooled analysis of the World Health Organization and New Zealand studies	Has HRP authors	HRPPublicationsDatabase_UpdateDecember2014	7861575	Depot medroxyprogesterone acetate and breast cancer. A pooled analysis of the World Health Organization and New Zealand studies	D C SKEGG, E A NOONAN, C PAUL, G F SPEARS, O MEIRIK, D B THOMAS	Skegg DC, Noonan EA, Paul C, Spears GF, Meirik O, Thomas DB. Depot medroxyprogesterone acetate and breast cancer. A pooled analysis of the World Health Organization and New Zealand studies. JAMA. 1995;273(10):799-804. doi:10.1001/jama.273.10.799	JAMA	1995		10.1001/jama.273.10.799	Secondary data	['Adolescent', 'Adult', 'Breast Neoplasms / chemically induced', 'Breast Neoplasms / epidemiology', 'Delayed-Action Preparations', 'Female', 'Humans', 'Kenya', 'Logistic Models', 'Medroxyprogesterone Acetate / administration & dosage', 'Medroxyprogesterone Acetate / adverse effects', 'Mexico', 'Middle Aged', 'New Zealand', 'Risk Factors', 'Thailand', 'Time Factors', 'World Health Organization']	7861575	0	Abstract Background: Although depot medroxyprogesterone acetate (DMPA) (Depo-Provera) has now been approved for marketing as a contraceptive in the United States, there are still unresolved issues about the relation between DMPA and risk of breast cancer. The two substantial case-control studies of this association yielded similar but inconclusive results. Because their designs were compatible, t…	Yes	OLAV MEIRIK			Include	6	0	6	0	0	0	6	0	0	34248	E A NOONAN	[]	2	7861575	FALSE	NOONAN	E	E NOONAN	ELIZABETH NOONAN	ELIZABETH NOONAN, E NOONAN, E A NOONAN	3	[]	female	constant	z No country reported
8982739	Clinical evaluation of the therapeutic effectiveness of ethinyl oestradiol and oestrone sulphate on prolonged bleeding in women using depot medroxyprogesterone acetate for contraception. World Health Organization, Special Programme of Research, Developmen	Included by VB	covidence-doi	8982739	Clinical evaluation of the therapeutic effectiveness of ethinyl oestradiol and oestrone sulphate on prolonged bleeding in women using depot medroxyprogesterone acetate for contraception. World Health Organization, Special Programme of Research, Development and Research Training in Human Reproduction, Task Force on Long-acting Systemic Agents for Fertility Regulation	S SAID, W SADEK, M ROCCA, S KOETSAWANG, O KIRWAT, M PIYA ANANT, N DUSITSIN, S SETHAVANICH, B AFFANDI, W HADISAPUTRA, A KAZI, R M RAMOS, C D'ARCANGUES, E M BELSEY, E NOONAN, I OLAYINKA, A PINOL	Said S, Sadek W, Rocca M, et al. Clinical evaluation of the therapeutic effectiveness of ethinyl oestradiol and oestrone sulphate on prolonged bleeding in women using depot medroxyprogesterone acetate for contraception. World Health Organization, Special Programme of Research, Development and Research Training in Human Reproduction, Task Force on Long-acting Systemic Agents for Fertility Regulati…	Human reproduction (Oxford, England)	1996		10.1093/humrep/11.suppl_2.1	Prirmary data	['Adolescent', 'Adult', 'Contraceptive Agents, Female / adverse effects', 'Contraceptive Agents, Female / therapeutic use', 'Double-Blind Method', 'Estradiol Congeners / pharmacology', 'Estradiol Congeners / therapeutic use', 'Estrogens, Conjugated (USP) / pharmacology', 'Estrogens, Conjugated (USP) / therapeutic use', 'Estrone / analogs & derivatives', 'Estrone / pharmacology', 'Estrone / therap…	8982739	0	Abstract A placebo-controlled randomized clinical trial was conducted in six centres to compare the effects of a 14 day treatment with either 50 micrograms ethinyl oestradiol daily or 2.5 mg oestrone sulphate daily, on depot medroxyprogesterone acetate (DMPA)-induced prolonged bleeding. Out of 1035 women admitted to the study, 278 requested treatment and were given ethinyl oestradiol (n = 90), oe…	Yes				Include	17	0	17	0	0	0	17	0	0	7422	E NOONAN	[]	15	8982739	FALSE	NOONAN	E	E NOONAN	ELIZABETH NOONAN	ELIZABETH NOONAN, E NOONAN, E A NOONAN	3	[]	female	constant	z No country reported
12439712	Alcohol tobacco and breast cancer--collaborative reanalysis of individual data from 53 epidemiological studies including 58515 women with breast cancer and 95067 women without the disease	Has HRP authors	HRPPublicationsDatabase_UpdateDecember2014	12439712	Alcohol, tobacco and breast cancer--collaborative reanalysis of individual data from 53 epidemiological studies, including 58,515 women with breast cancer and 95,067 women without the disease	N HAMAJIMA, K HIROSE, K TAJIMA, T ROHAN, E E CALLE, C W HEATH JR, R J COATES, J M LIFF, R TALAMINI, N CHANTARAKUL, S KOETSAWANG, D RACHAWAT, A MORABIA, L SCHUMAN, W STEWART, M SZKLO, C BAIN, F SCHOFIELD, V SISKIND, P BAND, A J COLDMAN, R P GALLAGHER, T G HISLOP, P YANG, L M KOLONEL, A M Y NOMURA, J HU, K C JOHNSON, Y MAO, S DE SANJOSÉ, N LEE, P MARCHBANKS, H W ORY, H B PETERSON, H G WILSON, P A W…	Hamajima N, Hirose K, Tajima K, et al. Alcohol, tobacco and breast cancer--collaborative reanalysis of individual data from 53 epidemiological studies, including 58,515 women with breast cancer and 95,067 women without the disease. Br J Cancer. 2002;87(11):1234-1245. doi:10.1038/sj.bjc.6600596	British journal of cancer	2002	PMC2562507	10.1038/sj.bjc.6600596	Other	['Adult', 'Aged', 'Alcohol Drinking / adverse effects', 'Breast Neoplasms / epidemiology', 'Breast Neoplasms / etiology', 'Cardiovascular Diseases / etiology', 'Developing Countries', 'Epidemiologic Studies', 'Female', 'Humans', 'Incidence', 'Middle Aged', 'Risk Assessment', 'Smoking / adverse effects']	12439712	0	Abstract Alcohol and tobacco consumption are closely correlated and published results on their association with breast cancer have not always allowed adequately for confounding between these exposures. Over 80% of the relevant information worldwide on alcohol and tobacco consumption and breast cancer were collated, checked and analysed centrally. Analyses included 58,515 women with invasive breas…	Yes	OLAV MEIRIK, TIMOTHY M M FARLEY			Include	222	1	221	0	0	0	222	1	0	31001	E A NOONAN	[]	66	12439712	FALSE	NOONAN	E	E NOONAN	ELIZABETH NOONAN	ELIZABETH NOONAN, E NOONAN, E A NOONAN	3	[]	female	constant	z No country reported
[truncated: 14,180 more rows]
[truncated: 55 more columns]
